# Supplementary material for: Integrating single-nucleus RNA sequencing and spatial transcriptomics to elucidate a specialized subpopulation of astrocytes, microglia and vascular cells in brains of mouse model of lipopolysaccharide-induced sepsis-associated encephalopathy
Source: J Neuroinflammation. 2024 Jul 3;21:169. doi: 10.1186/s12974-024-03161-0 (PMC11223438; doi:10.1186/s12974-024-03161-0)
Supplement: Supplementary file 7 — Supplementary Material 7: Supplementary Table 1. Display of gene signatures for Astro-1, Astro-2, Micro-1, Micro-2, Neuron, OligoD, OPC, Vas-1, and Cdkn1a+ Serpina3n+ OligoD from the snRNA-seq data [file 12974_2024_3161_MOESM7_ESM.xlsx]

## Sheet: Supplementary Table 1.
Neuron	Grin1
Neuron	Ryr2
Neuron	Scn1a
Neuron	Grin2a
Neuron	Stxbp5l
Neuron	Epha6
Neuron	Unc80
Neuron	Cacna1e
Neuron	Tenm4
Neuron	Lrfn5
Neuron	Slc12a5
Neuron	Ftx
Neuron	Rapgef4
Neuron	Svop
Neuron	Kcnb1
Neuron	Arfgef3
Neuron	Gabrg2
Neuron	Atp1a3
Neuron	Rbfox2
Neuron	Syt4
Neuron	Rasgrf1
Neuron	Wipf3
Neuron	Pcdha1
Neuron	Unc79
Neuron	Rasgef1a
Neuron	Vgf
Neuron	Snhg11
Neuron	Syt1
Neuron	Ndrg4
Neuron	Grin2b
Neuron	Cxc3cl1
Neuron	Syp
Neuron	Chgb
Neuron	Atp2b2
Neuron	Plppr4
Neuron	Stxbp1
Neuron	Epha5
Neuron	Napb
Neuron	Arpp21
Neuron	Myt1l
Neuron	Rbfox3
Neuron	Gabrb3
Neuron	Slc4a10
Neuron	Sipa1l1
Neuron	Gria1
Neuron	Pcsk2
Neuron	Eml5
Neuron	Cyfip2
Neuron	Rbfox1
Neuron	Lrrc7
Neuron	Frrs1l
Neuron	Negr1
Neuron	Kalrn
Neuron	Cntnap2
OligoD	Trf
OligoD	Mal
OligoD	Mag
OligoD	Gm20425
OligoD	Mobp
OligoD	Mog
OligoD	Cldn11
OligoD	Tspan2
OligoD	Hapln2
OligoD	Car2
OligoD	Kndc1
OligoD	Fa2h
OligoD	Gatm
OligoD	St18
OligoD	Prr5l
OligoD	Ccp110
OligoD	Sec14l5
OligoD	Cnp
OligoD	Plcl1
OligoD	Stxbp3
OligoD	Gm20458
OligoD	Tmem63a
OligoD	Adipor2
OligoD	Ermn
OligoD	Ppfibp2
OligoD	Litaf
OligoD	Arrdc2
OligoD	Ugt8a
OligoD	Ddit4
OligoD	Gsn
OligoD	Slc25a13
OligoD	Cers2
OligoD	Myrf
OligoD	Phldb1
OligoD	Qdpr
OligoD	Cryab
OligoD	Trim59
OligoD	Tmem88b
OligoD	Errfi1
OligoD	Opalin
OligoD	Arrdc3
OligoD	Arhgap23
OligoD	Zfand4
OligoD	Plekhh1
OligoD	Ndrg1
OligoD	Gpr37
OligoD	Galnt6
OligoD	Bcl2l1
OligoD	Plin4
OligoD	Ttyh2
OligoD	Ddc
OligoD	Pla2g3
OligoD	Sh2b2
OligoD	Apod
OligoD	Endod1
OligoD	Tma16
OPC	Pdgfra
OPC	Vcan
OPC	Gpr17
OPC	Cspg4
OPC	Sema3d
OPC	Neu4
OPC	Emid1
OPC	Sdc3
OPC	Cacng4
OPC	Myt1
OPC	Cdo1
OPC	Ccnd1
OPC	C1ql1
OPC	Plpp4
OPC	Susd5
Astro-1	Timp3
Astro-1	Id4
Astro-1	Etnppl
Astro-1	Cldn10
Astro-1	Al464131
Astro-1	Nwd1
Astro-1	Agt
Astro-1	Asrgl1
Astro-1	Hes5
Astro-1	Gm973
Astro-1	Sox2
Astro-1	Prdm16
Astro-1	Nkain4
Astro-1	Fam20a
Astro-2	A2m
Astro-2	Plce1
Astro-2	Tlr3
Astro-2	Adamts1
Astro-2	Igtp
Astro-2	Cxcl10
Astro-2	Irf1
Astro-2	Tap1
Astro-2	Parp9
Astro-2	Gbp2
Astro-2	Ligp1
Astro-2	Gbp6
Astro-2	Rsad2
Astro-2	Gbp3
Astro-2	Gm43302
Astro-2	Osmr
Astro-2	Irgm1
Astro-2	Oasl2
Micro-2	Aoah
Micro-2	Macro
Micro-2	Ccl3
Micro-2	Msr1
Micro-2	Ch25h
Micro-2	Lyn
Micro-2	Cybb
Micro-2	Cxcl2
Micro-2	Tnfaip3
Micro-2	Lacc1
Micro-2	Ms4a6c
Micro-2	Bcl2a1b
Micro-2	Acod1
Micro-2	Ccl5
Micro-2	Edn1
Micro-2	Ccl4
Micro-2	Gpr84
Micro-2	Samsn1
Micro-2	Cd14
Micro-2	Nlrp3
Micro-2	Ikbke
Micro-2	Pik3r5
Micro-2	Srgn
Micro-1	Hpgds
Micro-1	Tmem119
Micro-1	Fcris
Micro-1	Vsir
Micro-1	Fgd2
Micro-1	Itgb5
Micro-1	P2ry12
Micro-1	Siglech
Micro-1	Slco2b1
Micro-1	Selpig
Micro-1	Abca9
Micro-1	Rnase4
Micro-1	Trem2
Micro-1	Gpr34
Micro-1	Entpd1
Micro-1	Ccr5
Micro-1	Lair1
Micro-1	Gm26740
Micro-1	Cd300c2
Micro-1	P2ry13
Micro-1	Capn3
Micro-1	Olfml3
Vas-1	Igfbp7
Vas-1	Flt1
Vas-1	Rgs5
Vas-1	Slco1a4
Vas-1	Ly6c1
Vas-1	Ly6a
Vas-1	Fn1
Vas-1	Abcb1a
Vas-1	Adgrl4
Vas-1	Ptprb
Vas-1	Itm2a
Vas-1	Pglyrp1
Vas-1	Adgrf5
Vas-1	Slc22a8
Vas-1	Thbd
Vas-1	Anxa2
Vas-1	Klf4
Vas-1	Lsr
Vas-1	Slc6a20a
Vas-1	Cped1
Vas-1	Slc6a13
Vas-1	Col1a2
Vas-1	Dcn
Vas-1	Colec12
Vas-1	Bmp6
Vas-1	Slc13a4
Vas-1	Pla1a
Vas-2	Frzb
Vas-2	Spidr
Vas-2	Mest
Vas-2	Bmp5
Vas-2	Aqp1
Vas-2	Fbln2
Vas-2	Fmo1
