# Supplementary material for: Integrating single-nucleus RNA sequencing and spatial transcriptomics to elucidate a specialized subpopulation of astrocytes, microglia and vascular cells in brains of mouse model of lipopolysaccharide-induced sepsis-associated encephalopathy
Source: J Neuroinflammation. 2024 Jul 3;21:169. doi: 10.1186/s12974-024-03161-0 (PMC11223438; doi:10.1186/s12974-024-03161-0)
Supplement: Supplementary file 8 — Supplementary Material 8: Supplementary Table 2. Display of the features and counts number per cell of snRNA-seq [file 12974_2024_3161_MOESM8_ESM.xlsx]

## Sheet: Supplementary Table 2.
	orig.ident	nCount_RNA	nFeature_RNA
D6_WT-1_CELL1751_N2	D6	3000.43	1882
D6_WT-1_CELL2148_N2	D6	5704.94	2379
D6_WT-1_CELL55_N3	D6	5658.54	1959
D6_WT-1_CELL2401_N1	D6	853.543	734
D6_WT-1_CELL6192_N1	D6	2869	1264
D6_WT-1_CELL4846_N1	D6	1697.35	997
D6_WT-1_CELL5800_N1	D6	1982.03	1017
D6_WT-1_CELL5679_N1	D6	3290.62	1307
D6_WT-1_CELL8167_N1	D6	1445.56	622
D6_WT-1_CELL9692_N1	D6	711.652	435
D6_WT-1_CELL1507_N2	D6	3743.11	1442
D6_WT-1_CELL4286_N1	D6	3010.84	1431
D6_WT-1_CELL3458_N1	D6	993.011	594
D6_WT-1_CELL381_N1	D6	4254.5	1427
D6_WT-1_CELL5189_N1	D6	1075.05	522
D6_WT-1_CELL780_N2	D6	5703.16	2026
D6_WT-1_CELL3640_N1	D6	897.749	505
D6_WT-1_CELL2350_N3	D6	12752.1	3273
D6_WT-1_CELL11229_N1	D6	4559.82	1537
D6_WT-1_CELL3843_N1	D6	1711.72	1101
D6_WT-1_CELL470_N2	D6	6828.19	2228
D6_WT-1_CELL6663_N1	D6	3242.91	1257
D6_WT-1_CELL9547_N1	D6	7718.55	2187
D6_WT-1_CELL5440_N1	D6	2763.42	1414
D6_WT-1_CELL2116_N2	D6	2384.42	1054
D6_WT-1_CELL5381_N1	D6	4590.95	1934
D6_WT-1_CELL11859_N1	D6	1197.16	779
D6_WT-1_CELL2599_N2	D6	2769.38	1084
D6_WT-1_CELL5530_N1	D6	2179.95	904
D6_WT-1_CELL5111_N1	D6	892.01	470
D6_WT-1_CELL4325_N1	D6	909.17	473
D6_WT-1_CELL282_N3	D6	3223.31	1592
D6_WT-1_CELL1462_N2	D6	6260.02	2077
D6_WT-1_CELL9099_N1	D6	4459.03	1758
D6_WT-1_CELL321_N2	D6	6200.85	2208
D6_WT-1_CELL9971_N1	D6	1075.16	598
D6_WT-1_CELL19_N1	D6	2668.1	1307
D6_WT-1_CELL11184_N1	D6	2416.36	1085
D6_WT-1_CELL1211_N2	D6	5637.65	2141
D6_WT-1_CELL31_N2	D6	1849.36	999
D6_WT-1_CELL219_N4	D6	10317.8	2992
D6_WT-1_CELL1039_N2	D6	3284.94	1295
D6_WT-1_CELL5426_N1	D6	5345.95	1763
D6_WT-1_CELL2608_N1	D6	2471.57	1070
D6_WT-1_CELL11106_N1	D6	3145.39	1379
D6_WT-1_CELL435_N2	D6	3591.89	1327
D6_WT-1_CELL255_N2	D6	8524.27	2745
D6_WT-1_CELL4359_N1	D6	3081.51	2065
D6_WT-1_CELL7798_N1	D6	3800.75	1472
D6_WT-1_CELL7743_N1	D6	4121.47	1726
D6_WT-1_CELL8065_N1	D6	3506.78	1717
D6_WT-1_CELL11840_N1	D6	2847.21	1094
D6_WT-1_CELL1491_N3	D6	12753.9	3416
D6_WT-1_CELL4688_N1	D6	2723.25	1310
D6_WT-1_CELL11787_N1	D6	2106.64	1036
D6_WT-1_CELL5746_N1	D6	2457.63	1143
D6_WT-1_CELL11059_N1	D6	1124.04	1190
D6_WT-1_CELL3591_N1	D6	2135.18	1160
D6_WT-1_CELL895_N2	D6	4923.46	2099
D6_WT-1_CELL1828_N2	D6	6441.41	2274
D6_WT-1_CELL1887_N2	D6	1865.03	900
D6_WT-1_CELL2565_N1	D6	3273.83	1382
D6_WT-1_CELL6491_N1	D6	1818.07	1094
D6_WT-1_CELL1389_N3	D6	3057.71	1283
D6_WT-1_CELL10100_N1	D6	1753.19	1394
D6_WT-1_CELL8460_N1	D6	4882.29	2021
D6_WT-1_CELL7846_N1	D6	942.632	552
D6_WT-1_CELL2310_N2	D6	2654.04	1853
D6_WT-1_CELL959_N2	D6	5259.51	1895
D6_WT-1_CELL4162_N1	D6	2370.16	1120
D6_WT-1_CELL4850_N1	D6	2540.9	1230
D6_WT-1_CELL4442_N1	D6	2267.23	1192
D6_WT-1_CELL7103_N1	D6	3762.44	1694
D6_WT-1_CELL9888_N1	D6	3163.6	1224
D6_WT-1_CELL7442_N1	D6	1876.13	944
D6_WT-1_CELL451_N2	D6	2713.74	1021
D6_WT-1_CELL1010_N2	D6	4583.07	1713
D6_WT-1_CELL7690_N1	D6	1702.91	1155
D6_WT-1_CELL10648_N1	D6	2321.38	1091
D6_WT-1_CELL9452_N1	D6	2768.55	1293
D6_WT-1_CELL7325_N1	D6	2144.85	1063
D6_WT-1_CELL3447_N1	D6	2731.35	1327
D6_WT-1_CELL2785_N1	D6	4584.81	1240
D6_WT-1_CELL8001_N1	D6	1241.14	739
D6_WT-1_CELL939_N2	D6	6741.3	2399
D6_WT-1_CELL2977_N2	D6	4446.45	1643
D6_WT-1_CELL11463_N1	D6	2283.91	1058
D6_WT-1_CELL7608_N1	D6	432.919	443
D6_WT-1_CELL2220_N1	D6	648.379	524
D6_WT-1_CELL2580_N2	D6	2408.56	1613
D6_WT-1_CELL71_N3	D6	8321.18	2683
D6_WT-1_CELL3318_N1	D6	846.152	403
D6_WT-1_CELL3913_N1	D6	872.568	562
D6_WT-1_CELL1980_N2	D6	7819.6	2823
D6_WT-1_CELL1056_N2	D6	1734.89	911
D6_WT-1_CELL6734_N1	D6	2740.58	1178
D6_WT-1_CELL5898_N1	D6	566.253	668
D6_WT-1_CELL2211_N2	D6	5699.09	2506
D6_WT-1_CELL4567_N1	D6	1839.66	785
D6_WT-1_CELL5945_N1	D6	1182.22	631
D6_WT-1_CELL1085_N3	D6	4403.15	1814
D6_WT-1_CELL3091_N1	D6	760.68	447
D6_WT-1_CELL5428_N1	D6	931.752	486
D6_WT-1_CELL3972_N1	D6	3351.15	1502
D6_WT-1_CELL15_N2	D6	3265.34	1229
D6_WT-1_CELL4854_N1	D6	661.844	622
D6_WT-1_CELL6085_N1	D6	1461.97	819
D6_WT-1_CELL10285_N1	D6	1020.44	611
D6_WT-1_CELL859_N2	D6	2074.04	1167
D6_WT-1_CELL3852_N1	D6	3269.23	1482
D6_WT-1_CELL6607_N1	D6	1395.87	742
D6_WT-1_CELL8381_N1	D6	3053.46	1469
D6_WT-1_CELL4903_N1	D6	744.049	420
D6_WT-1_CELL2209_N3	D6	4124.56	2118
D6_WT-1_CELL8838_N1	D6	1733.15	996
D6_WT-1_CELL3387_N1	D6	2181	1156
D6_WT-1_CELL7635_N1	D6	1424.53	644
D6_WT-1_CELL570_N3	D6	5143.48	2199
D6_WT-1_CELL93_N2	D6	2868.56	1749
D6_WT-1_CELL10654_N1	D6	623.586	577
D6_WT-1_CELL3145_N1	D6	2554.66	1111
D6_WT-1_CELL2176_N2	D6	3627.88	1547
D6_WT-1_CELL9774_N1	D6	3213.47	1550
D6_WT-1_CELL2392_N1	D6	2936.73	1347
D6_WT-1_CELL3921_N1	D6	898.862	441
D6_WT-1_CELL54_N1	D6	2934.47	1520
D6_WT-1_CELL4770_N1	D6	2741.89	1226
D6_WT-1_CELL7430_N1	D6	4187.88	1690
D6_WT-1_CELL7503_N1	D6	1689.34	874
D6_WT-1_CELL6415_N1	D6	1352.87	774
D6_WT-1_CELL4188_N1	D6	986.362	810
D6_WT-1_CELL2427_N2	D6	2351.17	1477
D6_WT-1_CELL11164_N1	D6	2032.66	943
D6_WT-1_CELL5871_N1	D6	1016.92	554
D6_WT-1_CELL1111_N1	D6	1030.96	951
D6_WT-1_CELL1794_N2	D6	3114.89	1827
D6_WT-1_CELL1422_N1	D6	1691.68	968
D6_WT-1_CELL8600_N1	D6	1670.22	1445
D6_WT-1_CELL7471_N1	D6	1318.11	652
D6_WT-1_CELL10333_N1	D6	2513.67	1312
D6_WT-1_CELL4481_N1	D6	2289.74	983
D6_WT-1_CELL9980_N1	D6	1388.88	720
D6_WT-1_CELL82_N3	D6	6332.39	2480
D6_WT-1_CELL1785_N2	D6	2308.32	1088
D6_WT-1_CELL4834_N1	D6	1823.11	1159
D6_WT-1_CELL11398_N1	D6	1835.66	902
D6_WT-1_CELL945_N1	D6	2103.07	864
D6_WT-1_CELL990_N2	D6	3641.78	2007
D6_WT-1_CELL709_N1	D6	1662.68	843
D6_WT-1_CELL5949_N1	D6	1095.29	614
D6_WT-1_CELL5690_N1	D6	9935.74	2902
D6_WT-1_CELL5180_N1	D6	2166.88	873
D6_WT-1_CELL159_N2	D6	3702.34	1610
D6_WT-1_CELL3725_N1	D6	3758.77	1775
D6_WT-1_CELL1236_N2	D6	1449.58	1123
D6_WT-1_CELL6218_N1	D6	9750.24	3398
D6_WT-1_CELL5366_N1	D6	2637.14	1028
D6_WT-1_CELL8806_N1	D6	2205.76	1252
D6_WT-1_CELL516_N3	D6	10489.8	3593
D6_WT-1_CELL2221_N2	D6	2889.5	1191
D6_WT-1_CELL8900_N1	D6	2701.33	1270
D6_WT-1_CELL8782_N1	D6	363.155	414
D6_WT-1_CELL4762_N1	D6	3026.35	1290
D6_WT-1_CELL4600_N1	D6	2621.59	1220
D6_WT-1_CELL3102_N1	D6	1532.42	809
D6_WT-1_CELL2188_N2	D6	4405.12	1577
D6_WT-1_CELL737_N2	D6	1837.42	1357
D6_WT-1_CELL3042_N1	D6	2832.92	1458
D6_WT-1_CELL5459_N1	D6	2554.26	1290
D6_WT-1_CELL6618_N1	D6	3420.88	1520
D6_WT-1_CELL830_N3	D6	3653.07	2734
D6_WT-1_CELL7853_N1	D6	1558.94	843
D6_WT-1_CELL7090_N1	D6	4241.53	1684
D6_WT-1_CELL3812_N1	D6	3131.2	1114
D6_WT-1_CELL7687_N1	D6	1191.75	710
D6_WT-1_CELL7738_N1	D6	1856.5	933
D6_WT-1_CELL9947_N1	D6	3287.98	1306
D6_WT-1_CELL2152_N1	D6	2051.57	846
D6_WT-1_CELL4663_N1	D6	4458.45	1763
D6_WT-1_CELL5151_N1	D6	3159.31	1315
D6_WT-1_CELL2889_N1	D6	5783.21	2190
D6_WT-1_CELL2610_N2	D6	5192.03	1853
D6_WT-1_CELL10721_N1	D6	2811.28	1226
D6_WT-1_CELL2129_N2	D6	4234.27	1772
D6_WT-1_CELL10124_N1	D6	1056.74	614
D6_WT-1_CELL6442_N1	D6	3207.21	1308
D6_WT-1_CELL8147_N1	D6	1996.69	962
D6_WT-1_CELL9152_N1	D6	1125.68	852
D6_WT-1_CELL1843_N1	D6	5968.86	2402
D6_WT-1_CELL9898_N1	D6	665.887	469
D6_WT-1_CELL1906_N2	D6	3083.07	1253
D6_WT-1_CELL1152_N2	D6	1161.57	1024
D6_WT-1_CELL128_N3	D6	2634.44	1300
D6_WT-1_CELL6521_N1	D6	1997.91	881
D6_WT-1_CELL10171_N1	D6	1671.01	1487
D6_WT-1_CELL6906_N1	D6	2298	936
D6_WT-1_CELL5740_N1	D6	4034.88	1318
D6_WT-1_CELL982_N2	D6	4061.99	3288
D6_WT-1_CELL10237_N1	D6	2095.27	1009
D6_WT-1_CELL6310_N1	D6	992.822	886
D6_WT-1_CELL5296_N1	D6	917.907	493
D6_WT-1_CELL4957_N1	D6	2518.34	976
D6_WT-1_CELL9077_N1	D6	2226.75	1213
D6_WT-1_CELL7431_N1	D6	2267.56	1265
D6_WT-1_CELL4258_N1	D6	1627.14	863
D6_WT-1_CELL1866_N2	D6	8349.87	2664
D6_WT-1_CELL127_N2	D6	2191.35	979
D6_WT-1_CELL9900_N1	D6	2429.23	948
D6_WT-1_CELL782_N3	D6	3375.3	1666
D6_WT-1_CELL6323_N1	D6	3016.61	1272
D6_WT-1_CELL7290_N1	D6	4181.36	1740
D6_WT-1_CELL10191_N1	D6	1155.95	792
D6_WT-1_CELL10339_N1	D6	3232.7	1233
D6_WT-1_CELL1277_N2	D6	5427.81	2124
D6_WT-1_CELL3890_N1	D6	8289.55	2414
D6_WT-1_CELL7408_N1	D6	3919.05	1800
D6_WT-1_CELL77_N2	D6	3069.35	1463
D6_WT-1_CELL8732_N1	D6	628.812	466
D6_WT-1_CELL30_N2	D6	5808.85	2188
D6_WT-1_CELL9816_N1	D6	812.141	481
D6_WT-1_CELL2592_N1	D6	1521.24	736
D6_WT-1_CELL7144_N1	D6	1092.99	482
D6_WT-1_CELL4718_N1	D6	3369.08	1455
D6_WT-1_CELL5564_N1	D6	2144.65	951
D6_WT-1_CELL8958_N1	D6	3234.05	1267
D6_WT-1_CELL11569_N1	D6	1606.05	1234
D6_WT-1_CELL10418_N1	D6	1146.48	873
D6_WT-1_CELL1757_N2	D6	4402.19	1602
D6_WT-1_CELL1281_N2	D6	3161.7	1320
D6_WT-1_CELL3031_N1	D6	2513.86	1296
D6_WT-1_CELL1641_N2	D6	1646.36	977
D6_WT-1_CELL7612_N1	D6	2025.46	915
D6_WT-1_CELL9729_N1	D6	2684.73	1092
D6_WT-1_CELL9131_N1	D6	4567.21	1883
D6_WT-1_CELL4096_N1	D6	4661.3	1725
D6_WT-1_CELL10130_N1	D6	4499.46	1602
D6_WT-1_CELL42_N3	D6	5570.58	2115
D6_WT-1_CELL8389_N1	D6	3629.5	1428
D6_WT-1_CELL9709_N1	D6	3774.4	1567
D6_WT-1_CELL1192_N3	D6	6032.93	2464
D6_WT-1_CELL9444_N1	D6	1046.5	605
D6_WT-1_CELL11062_N1	D6	2003.81	867
D6_WT-1_CELL924_N3	D6	8848.6	2638
D6_WT-1_CELL2473_N1	D6	1823.61	1161
D6_WT-1_CELL9306_N1	D6	1030.16	572
D6_WT-1_CELL5517_N1	D6	1027.2	514
D6_WT-1_CELL10848_N1	D6	1433.26	821
D6_WT-1_CELL6108_N1	D6	2494.91	1144
D6_WT-1_CELL6203_N1	D6	1861.64	1000
D6_WT-1_CELL6903_N1	D6	788.983	514
D6_WT-1_CELL5394_N1	D6	1668.39	820
D6_WT-1_CELL963_N1	D6	1721.31	724
D6_WT-1_CELL970_N2	D6	3223.6	1937
D6_WT-1_CELL4648_N1	D6	1182.95	611
D6_WT-1_CELL191_N3	D6	7214.22	2384
D6_WT-1_CELL155_N2	D6	3579.91	1473
D6_WT-1_CELL6186_N1	D6	1905.9	897
D6_WT-1_CELL181_N2	D6	2421.49	1386
D6_WT-1_CELL7243_N1	D6	906.342	617
D6_WT-1_CELL2974_N1	D6	2218.53	1219
D6_WT-1_CELL905_N2	D6	7294.17	2641
D6_WT-1_CELL8473_N1	D6	2112.33	988
D6_WT-1_CELL5351_N1	D6	668.987	585
D6_WT-1_CELL5721_N1	D6	2939.4	1131
D6_WT-1_CELL2766_N1	D6	4223.62	1438
D6_WT-1_CELL11249_N1	D6	1557.36	877
D6_WT-1_CELL6701_N1	D6	3606.65	1185
D6_WT-1_CELL11535_N1	D6	2838.41	1055
D6_WT-1_CELL211_N2	D6	2572.71	2005
D6_WT-1_CELL3321_N1	D6	582.018	447
D6_WT-1_CELL10661_N1	D6	1321.56	624
D6_WT-1_CELL6058_N1	D6	3629.33	1811
D6_WT-1_CELL1601_N2	D6	2054.67	1081
D6_WT-1_CELL10299_N1	D6	2629.71	1273
D6_WT-1_CELL46_N2	D6	2543.85	1299
D6_WT-1_CELL228_N2	D6	2458.73	1209
D6_WT-1_CELL6282_N1	D6	1701.06	843
D6_WT-1_CELL618_N3	D6	13282.7	3835
D6_WT-1_CELL10255_N1	D6	1119.28	750
D6_WT-1_CELL3307_N1	D6	836.023	561
D6_WT-1_CELL2594_N3	D6	8459.38	2705
D6_WT-1_CELL8848_N1	D6	869.765	537
D6_WT-1_CELL6445_N1	D6	767.403	490
D6_WT-1_CELL1209_N3	D6	9712.68	2807
D6_WT-1_CELL166_N2	D6	3018.48	1380
D6_WT-1_CELL1941_N2	D6	3807.03	1544
D6_WT-1_CELL7558_N1	D6	2559.85	1635
D6_WT-1_CELL8338_N1	D6	2316.53	1094
D6_WT-1_CELL9668_N1	D6	7011.56	2315
D6_WT-1_CELL10015_N1	D6	2652.27	1189
D6_WT-1_CELL6826_N1	D6	739.381	1197
D6_WT-1_CELL7906_N1	D6	1184.34	714
D6_WT-1_CELL5467_N1	D6	1623.6	858
D6_WT-1_CELL4945_N1	D6	1953.89	1050
D6_WT-1_CELL5634_N1	D6	2974.54	1283
D6_WT-1_CELL717_N2	D6	2591.62	1263
D6_WT-1_CELL2145_N2	D6	7262.64	2379
D6_WT-1_CELL5422_N1	D6	858.57	568
D6_WT-1_CELL9495_N1	D6	1432.61	746
D6_WT-1_CELL3965_N1	D6	795.267	482
D6_WT-1_CELL44_N2	D6	7398.45	3012
D6_WT-1_CELL2011_N2	D6	5229.3	2147
D6_WT-1_CELL1018_N2	D6	2504.2	1248
D6_WT-1_CELL8179_N1	D6	1515.1	825
D6_WT-1_CELL2773_N1	D6	3121.58	1435
D6_WT-1_CELL10222_N1	D6	998.054	567
D6_WT-1_CELL2259_N3	D6	4258.23	1646
D6_WT-1_CELL2127_N2	D6	2273.96	1069
D6_WT-1_CELL605_N2	D6	3270.97	1436
D6_WT-1_CELL3338_N1	D6	1554.6	866
D6_WT-1_CELL9112_N1	D6	604.975	499
D6_WT-1_CELL2534_N3	D6	12338.4	3241
D6_WT-1_CELL430_N3	D6	3787.97	1917
D6_WT-1_CELL10880_N1	D6	1926.08	926
D6_WT-1_CELL9463_N1	D6	988.726	540
D6_WT-1_CELL11250_N1	D6	1353.88	1078
D6_WT-1_CELL1636_N3	D6	4206.72	2324
D6_WT-1_CELL10112_N1	D6	919.167	552
D6_WT-1_CELL5770_N1	D6	1802.85	903
D6_WT-1_CELL317_N2	D6	1761.23	864
D6_WT-1_CELL9483_N1	D6	2222.51	1096
D6_WT-1_CELL7093_N1	D6	796.481	781
D6_WT-1_CELL6619_N1	D6	835.446	588
D6_WT-1_CELL1388_N2	D6	4535.82	1665
D6_WT-1_CELL3539_N1	D6	6310.52	2188
D6_WT-1_CELL2551_N2	D6	5878.91	2054
D6_WT-1_CELL11399_N1	D6	896.02	439
D6_WT-1_CELL3134_N1	D6	1982.6	957
D6_WT-1_CELL286_N3	D6	8368.56	3152
D6_WT-1_CELL10697_N1	D6	4102.57	1800
D6_WT-1_CELL1252_N3	D6	9927.4	2950
D6_WT-1_CELL7859_N1	D6	1949.15	1009
D6_WT-1_CELL1581_N2	D6	7243.35	2693
D6_WT-1_CELL7012_N1	D6	3560.18	1417
D6_WT-1_CELL9455_N1	D6	756.049	401
D6_WT-1_CELL948_N2	D6	2162.73	1110
D6_WT-1_CELL4541_N1	D6	823.557	429
D6_WT-1_CELL429_N2	D6	6416.24	2153
D6_WT-1_CELL938_N2	D6	3134.09	1471
D6_WT-1_CELL2449_N1	D6	4052.63	1494
D6_WT-1_CELL7868_N1	D6	1192.5	711
D6_WT-1_CELL5654_N1	D6	1709.9	748
D6_WT-1_CELL1049_N2	D6	2990.01	1189
D6_WT-1_CELL9635_N1	D6	852.651	602
D6_WT-1_CELL5972_N1	D6	1179.06	1098
D6_WT-1_CELL9991_N1	D6	1067.36	577
D6_WT-1_CELL8824_N1	D6	2031.43	1154
D6_WT-1_CELL2803_N2	D6	3129.5	2700
D6_WT-1_CELL7589_N1	D6	2074.07	1142
D6_WT-1_CELL9383_N1	D6	1975.02	1047
D6_WT-1_CELL10469_N1	D6	8970.92	2455
D6_WT-1_CELL3507_N1	D6	878.093	527
D6_WT-1_CELL8374_N1	D6	769.754	563
D6_WT-1_CELL1398_N2	D6	4062.72	1709
D6_WT-1_CELL9380_N1	D6	2989.26	1309
D6_WT-1_CELL2912_N1	D6	4046.22	1584
D6_WT-1_CELL991_N2	D6	4566.68	1748
D6_WT-1_CELL10415_N1	D6	1752.09	863
D6_WT-1_CELL1136_N2	D6	4966.76	1999
D6_WT-1_CELL4228_N1	D6	1445.73	694
D6_WT-1_CELL3620_N1	D6	1335.92	685
D6_WT-1_CELL4363_N1	D6	2346.95	1101
D6_WT-1_CELL1778_N2	D6	3657.72	1528
D6_WT-1_CELL1175_N3	D6	5393.89	2104
D6_WT-1_CELL9734_N1	D6	3073.79	1324
D6_WT-1_CELL4392_N1	D6	3036.08	1433
D6_WT-1_CELL7963_N1	D6	2076.7	1052
D6_WT-1_CELL583_N2	D6	2841.54	1161
D6_WT-1_CELL6901_N1	D6	2585.09	1690
D6_WT-1_CELL2159_N2	D6	6635.77	2408
D6_WT-1_CELL1223_N1	D6	1673.46	899
D6_WT-1_CELL10610_N1	D6	873.716	703
D6_WT-1_CELL2445_N2	D6	1908.48	848
D6_WT-1_CELL9125_N1	D6	2549.76	1113
D6_WT-1_CELL2554_N2	D6	3327.3	1590
D6_WT-1_CELL2320_N3	D6	8545.58	2949
D6_WT-1_CELL6093_N1	D6	1553.51	739
D6_WT-1_CELL670_N2	D6	3146.62	1456
D6_WT-1_CELL2501_N2	D6	2460.59	1358
D6_WT-1_CELL484_N3	D6	8769.21	2885
D6_WT-1_CELL1858_N1	D6	1924.15	857
D6_WT-1_CELL1393_N2	D6	4206.68	1758
D6_WT-1_CELL1543_N2	D6	9056.64	3215
D6_WT-1_CELL9663_N1	D6	2123.37	908
D6_WT-1_CELL1174_N3	D6	10939.9	3211
D6_WT-1_CELL514_N2	D6	3195.49	1465
D6_WT-1_CELL8108_N1	D6	2163.97	1007
D6_WT-1_CELL5860_N1	D6	1011.03	548
D6_WT-1_CELL7769_N1	D6	3796.43	1529
D6_WT-1_CELL4194_N1	D6	3353.84	1439
D6_WT-1_CELL6856_N1	D6	1311.5	715
D6_WT-1_CELL10818_N1	D6	4237.91	1653
D6_WT-1_CELL2032_N2	D6	5297.07	2089
D6_WT-1_CELL2476_N2	D6	3351.32	1493
D6_WT-1_CELL3706_N1	D6	754.041	438
D6_WT-1_CELL73_N2	D6	2739.18	1230
D6_WT-1_CELL2998_N1	D6	1172.66	798
D6_WT-1_CELL1588_N2	D6	2436.63	1072
D6_WT-1_CELL8909_N1	D6	1216.27	509
D6_WT-1_CELL2397_N1	D6	6707.53	2458
D6_WT-1_CELL9677_N1	D6	2805.73	1071
D6_WT-1_CELL7599_N1	D6	1983.05	1193
D6_WT-1_CELL2578_N1	D6	6355.85	2449
D6_WT-1_CELL1756_N2	D6	7676.79	2294
D6_WT-1_CELL11475_N1	D6	757.397	451
D6_WT-1_CELL3933_N1	D6	714.989	479
D6_WT-1_CELL850_N2	D6	3878.67	1607
D6_WT-1_CELL2193_N2	D6	4012.79	1531
D6_WT-1_CELL11375_N1	D6	1563.66	808
D6_WT-1_CELL8993_N1	D6	2370.5	1105
D6_WT-1_CELL5803_N1	D6	8893.76	2712
D6_WT-1_CELL2624_N2	D6	5614.18	2256
D6_WT-1_CELL771_N3	D6	2746.75	1190
D6_WT-1_CELL11579_N1	D6	2528.66	1434
D6_WT-1_CELL7949_N1	D6	1400.32	685
D6_WT-1_CELL10054_N1	D6	3040.82	1187
D6_WT-1_CELL7230_N1	D6	1784.77	695
D6_WT-1_CELL6285_N1	D6	2929.9	1147
D6_WT-1_CELL10197_N1	D6	2656.87	1193
D6_WT-1_CELL5826_N1	D6	1514.75	737
D6_WT-1_CELL1476_N2	D6	7347.82	2412
D6_WT-1_CELL4136_N1	D6	4478.08	1665
D6_WT-1_CELL5211_N1	D6	1014.83	613
D6_WT-1_CELL5444_N1	D6	2537.7	1248
D6_WT-1_CELL8856_N1	D6	1834.29	783
D6_WT-1_CELL1265_N3	D6	6020.18	2059
D6_WT-1_CELL2874_N2	D6	2282.11	1184
D6_WT-1_CELL630_N2	D6	1849.66	922
D6_WT-1_CELL8581_N1	D6	1739.07	1486
D6_WT-1_CELL3235_N1	D6	1155.49	525
D6_WT-1_CELL11604_N1	D6	2428.39	1117
D6_WT-1_CELL2245_N2	D6	9094.76	2937
D6_WT-1_CELL1913_N2	D6	5689.2	2136
D6_WT-1_CELL6382_N1	D6	2482.65	1684
D6_WT-1_CELL1195_N2	D6	2593.54	1263
D6_WT-1_CELL3627_N1	D6	885.939	529
D6_WT-1_CELL3531_N1	D6	2588.99	1083
D6_WT-1_CELL9827_N1	D6	5199.13	1990
D6_WT-1_CELL194_N3	D6	1998.32	2032
D6_WT-1_CELL3016_N1	D6	1207.01	587
D6_WT-1_CELL9778_N1	D6	2737.13	1219
D6_WT-1_CELL6796_N1	D6	1687.72	769
D6_WT-1_CELL6865_N1	D6	5881.83	2167
D6_WT-1_CELL4841_N1	D6	1945.52	931
D6_WT-1_CELL4227_N1	D6	2065.67	943
D6_WT-1_CELL8938_N1	D6	1060.08	685
D6_WT-1_CELL1613_N2	D6	2543.22	1274
D6_WT-1_CELL7481_N1	D6	2353.16	918
D6_WT-1_CELL6162_N1	D6	2639.83	1927
D6_WT-1_CELL9469_N1	D6	2219.75	988
D6_WT-1_CELL10559_N1	D6	21420.1	4369
D6_WT-1_CELL1710_N2	D6	3836.65	1598
D6_WT-1_CELL10293_N1	D6	721.121	497
D6_WT-1_CELL1942_N2	D6	3510.08	1458
D6_WT-1_CELL152_N3	D6	6449.74	2134
D6_WT-1_CELL5565_N1	D6	1194.29	714
D6_WT-1_CELL11574_N1	D6	950.41	450
D6_WT-1_CELL9582_N1	D6	1223.9	857
D6_WT-1_CELL9997_N1	D6	953.02	516
D6_WT-1_CELL6804_N1	D6	1765.08	1763
D6_WT-1_CELL1177_N3	D6	11097.1	3385
D6_WT-1_CELL2869_N1	D6	929.185	528
D6_WT-1_CELL2018_N1	D6	925.45	453
D6_WT-1_CELL2672_N1	D6	1135.43	608
D6_WT-1_CELL385_N2	D6	8967.4	2813
D6_WT-1_CELL8086_N1	D6	3158.77	1305
D6_WT-1_CELL11297_N1	D6	2111.41	1088
D6_WT-1_CELL1003_N2	D6	7643.47	2159
D6_WT-1_CELL9878_N1	D6	1533.64	777
D6_WT-1_CELL5447_N1	D6	1062.75	695
D6_WT-1_CELL2649_N2	D6	2702.68	1047
D6_WT-1_CELL3509_N1	D6	984.396	436
D6_WT-1_CELL8165_N1	D6	2892.91	1158
D6_WT-1_CELL528_N2	D6	3325.7	1447
D6_WT-1_CELL5457_N1	D6	1515.09	958
D6_WT-1_CELL7254_N1	D6	3824.02	1667
D6_WT-1_CELL5562_N1	D6	1201.49	655
D6_WT-1_CELL1301_N3	D6	6666.17	2437
D6_WT-1_CELL2107_N2	D6	2403.74	1354
D6_WT-1_CELL727_N3	D6	4470.91	1742
D6_WT-1_CELL9160_N1	D6	1307.79	684
D6_WT-1_CELL2096_N3	D6	4385.09	1770
D6_WT-1_CELL2622_N2	D6	2196.91	1007
D6_WT-1_CELL9820_N1	D6	2652.14	1214
D6_WT-1_CELL1940_N2	D6	5736.46	2052
D6_WT-1_CELL2805_N1	D6	1752.97	840
D6_WT-1_CELL7586_N1	D6	2702.08	1287
D6_WT-1_CELL3773_N1	D6	2959.53	1356
D6_WT-1_CELL422_N1	D6	722.445	479
D6_WT-1_CELL3811_N1	D6	739.557	477
D6_WT-1_CELL11744_N1	D6	7047.47	2999
D6_WT-1_CELL4466_N1	D6	2780.08	1432
D6_WT-1_CELL1937_N4	D6	9171.07	2744
D6_WT-1_CELL5896_N1	D6	623.548	441
D6_WT-1_CELL1376_N2	D6	5960.59	2296
D6_WT-1_CELL2256_N3	D6	4545.5	1579
D6_WT-1_CELL2078_N2	D6	2293.49	1327
D6_WT-1_CELL7158_N1	D6	1150.19	585
D6_WT-1_CELL8117_N1	D6	1947.56	808
D6_WT-1_CELL9331_N1	D6	3199.43	1499
D6_WT-1_CELL6319_N1	D6	669.869	486
D6_WT-1_CELL3685_N1	D6	1267.13	587
D6_WT-1_CELL5404_N1	D6	899.402	506
D6_WT-1_CELL8032_N1	D6	1617.94	848
D6_WT-1_CELL8287_N1	D6	1848.39	1133
D6_WT-1_CELL10778_N1	D6	2103.51	1251
D6_WT-1_CELL676_N3	D6	6370.83	2456
D6_WT-1_CELL11456_N1	D6	4988.2	1714
D6_WT-1_CELL1142_N2	D6	4432.18	1708
D6_WT-1_CELL3410_N1	D6	2544.05	1183
D6_WT-1_CELL11625_N1	D6	1431.52	1664
D6_WT-1_CELL11081_N1	D6	1486.97	1458
D6_WT-1_CELL767_N3	D6	12801.6	3215
D6_WT-1_CELL6776_N1	D6	1030.57	593
D6_WT-1_CELL10122_N1	D6	1623.95	1001
D6_WT-1_CELL10081_N1	D6	1041.64	608
D6_WT-1_CELL8500_N1	D6	2726.01	1128
D6_WT-1_CELL3938_N1	D6	4912.9	1874
D6_WT-1_CELL6495_N1	D6	2180.19	1106
D6_WT-1_CELL5094_N1	D6	1295.37	682
D6_WT-1_CELL8451_N1	D6	1518.36	714
D6_WT-1_CELL879_N2	D6	3829.73	1655
D6_WT-1_CELL328_N2	D6	5758.34	1875
D6_WT-1_CELL941_N2	D6	4207.15	1899
D6_WT-1_CELL1492_N2	D6	7644.31	2579
D6_WT-1_CELL604_N2	D6	7924.39	2651
D6_WT-1_CELL8718_N1	D6	915.691	616
D6_WT-1_CELL8998_N1	D6	1946.86	1030
D6_WT-1_CELL2025_N1	D6	1610.14	844
D6_WT-1_CELL4679_N1	D6	750.367	492
D6_WT-1_CELL4735_N1	D6	2701.55	1249
D6_WT-1_CELL2523_N3	D6	7504.03	2346
D6_WT-1_CELL4370_N1	D6	1537.49	623
D6_WT-1_CELL10657_N1	D6	2267.72	884
D6_WT-1_CELL10752_N1	D6	1591.16	790
D6_WT-1_CELL1767_N1	D6	2489.1	957
D6_WT-1_CELL1911_N2	D6	3520.52	1112
D6_WT-1_CELL4282_N1	D6	1426.52	764
D6_WT-1_CELL6958_N1	D6	1313.11	693
D6_WT-1_CELL1138_N1	D6	6059.66	2005
D6_WT-1_CELL11373_N1	D6	1699.96	812
D6_WT-1_CELL3216_N1	D6	5827.4	2491
D6_WT-1_CELL3200_N1	D6	1128.52	731
D6_WT-1_CELL936_N2	D6	1958.63	1131
D6_WT-1_CELL5293_N1	D6	9153.12	2923
D6_WT-1_CELL3638_N1	D6	7486.53	2349
D6_WT-1_CELL5974_N1	D6	2482.12	1205
D6_WT-1_CELL376_N2	D6	1453.49	1624
D6_WT-1_CELL1396_N2	D6	3608.98	1546
D6_WT-1_CELL9920_N1	D6	626.345	735
D6_WT-1_CELL1640_N2	D6	4802.41	2023
D6_WT-1_CELL5402_N1	D6	1901.35	872
D6_WT-1_CELL2357_N2	D6	2311.4	1120
D6_WT-1_CELL10599_N1	D6	1905.78	887
D6_WT-1_CELL3726_N1	D6	2428.5	999
D6_WT-1_CELL5936_N1	D6	1196.35	663
D6_WT-1_CELL1161_N2	D6	2966.33	1471
D6_WT-1_CELL10623_N1	D6	4272.53	1496
D6_WT-1_CELL3647_N1	D6	739.916	496
D6_WT-1_CELL358_N2	D6	2450.58	1033
D6_WT-1_CELL8772_N1	D6	818.287	450
D6_WT-1_CELL9471_N1	D6	1621.25	1008
D6_WT-1_CELL2265_N1	D6	817.007	449
D6_WT-1_CELL1425_N2	D6	5921.47	2676
D6_WT-1_CELL2054_N2	D6	939.388	1198
D6_WT-1_CELL9136_N1	D6	2098.51	984
D6_WT-1_CELL614_N2	D6	2273.21	1444
D6_WT-1_CELL4971_N1	D6	1246.94	543
D6_WT-1_CELL2380_N2	D6	5905.7	2145
D6_WT-1_CELL6484_N1	D6	2564.98	1146
D6_WT-1_CELL788_N2	D6	1823.21	945
D6_WT-1_CELL6543_N1	D6	2563.54	954
D6_WT-1_CELL6329_N1	D6	1609.99	913
D6_WT-1_CELL10294_N1	D6	1275.53	795
D6_WT-1_CELL11645_N1	D6	1663.92	798
D6_WT-1_CELL1162_N2	D6	13751.5	3561
D6_WT-1_CELL567_N2	D6	3821.79	1616
D6_WT-1_CELL7270_N1	D6	1541.23	904
D6_WT-1_CELL103_N2	D6	6530.41	2488
D6_WT-1_CELL288_N2	D6	3423.25	1498
D6_WT-1_CELL11212_N1	D6	3287.89	1386
D6_WT-1_CELL10708_N1	D6	1110.3	551
D6_WT-1_CELL7192_N1	D6	3362.78	1407
D6_WT-1_CELL2408_N2	D6	3133.1	1423
D6_WT-1_CELL1571_N3	D6	8899.06	2821
D6_WT-1_CELL9555_N1	D6	1486.56	700
D6_WT-1_CELL1792_N1	D6	1018.62	597
D6_WT-1_CELL706_N3	D6	4917.6	1739
D6_WT-1_CELL2746_N1	D6	1438.74	1003
D6_WT-1_CELL5766_N1	D6	386.061	448
D6_WT-1_CELL5363_N1	D6	1198.77	664
D6_WT-1_CELL749_N1	D6	4645.71	1588
D6_WT-1_CELL610_N2	D6	3879.19	1788
D6_WT-1_CELL6324_N1	D6	734.089	455
D6_WT-1_CELL11197_N1	D6	2468.93	1101
D6_WT-1_CELL1349_N2	D6	2343.29	1025
D6_WT-1_CELL6406_N1	D6	843.354	607
D6_WT-1_CELL3271_N1	D6	1798.54	944
D6_WT-1_CELL3017_N1	D6	1151.42	537
D6_WT-1_CELL242_N3	D6	4735.66	1963
D6_WT-1_CELL1883_N1	D6	2012.11	918
D6_WT-1_CELL8701_N1	D6	2562.1	812
D6_WT-1_CELL2614_N2	D6	3801.87	1551
D6_WT-1_CELL4198_N1	D6	2108.23	1666
D6_WT-1_CELL1312_N1	D6	1828.03	908
D6_WT-1_CELL3503_N1	D6	594.339	416
D6_WT-1_CELL1343_N2	D6	5924.32	2153
D6_WT-1_CELL2753_N2	D6	2384.17	1233
D6_WT-1_CELL4803_N1	D6	6440.22	2293
D6_WT-1_CELL10025_N1	D6	787.546	461
D6_WT-1_CELL4572_N1	D6	1992.24	1186
D6_WT-1_CELL6017_N1	D6	1052.48	624
D6_WT-1_CELL7736_N1	D6	10177	2659
D6_WT-1_CELL8771_N1	D6	2658.54	1111
D6_WT-1_CELL9254_N1	D6	3536.86	1487
D6_WT-1_CELL9713_N1	D6	2076.95	1064
D6_WT-1_CELL3856_N1	D6	3303.54	1385
D6_WT-1_CELL2379_N2	D6	711.177	836
D6_WT-1_CELL2247_N2	D6	1310.74	907
D6_WT-1_CELL10217_N1	D6	1202.28	611
D6_WT-1_CELL9725_N1	D6	1646.4	583
D6_WT-1_CELL217_N5	D6	6695.83	2765
D6_WT-1_CELL2339_N2	D6	6390.19	2217
D6_WT-1_CELL2143_N2	D6	2432.93	1605
D6_WT-1_CELL3087_N1	D6	697.673	555
D6_WT-1_CELL11056_N1	D6	751.448	493
D6_WT-1_CELL4355_N1	D6	3515.42	1425
D6_WT-1_CELL9234_N1	D6	716.78	447
D6_WT-1_CELL5045_N1	D6	807.573	457
D6_WT-1_CELL8532_N1	D6	3795.97	1587
D6_WT-1_CELL7625_N1	D6	1081.67	545
D6_WT-1_CELL3397_N1	D6	1126.43	698
D6_WT-1_CELL1795_N2	D6	7923.28	2500
D6_WT-1_CELL11004_N1	D6	1948.21	945
D6_WT-1_CELL6538_N1	D6	848.889	513
D6_WT-1_CELL8194_N1	D6	5644.37	1842
D6_WT-1_CELL10509_N1	D6	3353.81	1461
D6_WT-1_CELL2819_N1	D6	2978.9	1324
D6_WT-1_CELL10378_N1	D6	620.113	413
D6_WT-1_CELL8779_N1	D6	382.092	448
D6_WT-1_CELL1969_N2	D6	3957.54	1579
D6_WT-1_CELL169_N2	D6	3174.45	2348
D6_WT-1_CELL7478_N1	D6	1285.43	528
D6_WT-1_CELL4868_N1	D6	688.465	434
D6_WT-1_CELL1167_N2	D6	1795.81	1794
D6_WT-1_CELL1925_N1	D6	961.38	460
D6_WT-1_CELL2066_N2	D6	6088.07	2264
D6_WT-1_CELL2442_N2	D6	2682.43	1150
D6_WT-1_CELL304_N3	D6	5135.25	2012
D6_WT-1_CELL2976_N2	D6	3894.14	1283
D6_WT-1_CELL7421_N1	D6	2346.83	1092
D6_WT-1_CELL1437_N2	D6	7545.6	2821
D6_WT-1_CELL1221_N2	D6	3896.64	1768
D6_WT-1_CELL5398_N1	D6	3842.93	1660
D6_WT-1_CELL1928_N2	D6	673.633	1107
D6_WT-1_CELL336_N2	D6	10336.6	3216
D6_WT-1_CELL310_N4	D6	8562.95	2803
D6_WT-1_CELL1777_N3	D6	3557.87	1530
D6_WT-1_CELL4571_N1	D6	4102.96	1778
D6_WT-1_CELL10966_N1	D6	1395	764
D6_WT-1_CELL1249_N1	D6	4395.51	1735
D6_WT-1_CELL2300_N2	D6	3016.22	1491
D6_WT-1_CELL1850_N1	D6	2432.11	1248
D6_WT-1_CELL143_N2	D6	3699.98	1433
D6_WT-1_CELL196_N2	D6	3684.8	3477
D6_WT-1_CELL2697_N2	D6	4563.59	1703
D6_WT-1_CELL824_N2	D6	2679.52	1293
D6_WT-1_CELL606_N4	D6	7249.53	2655
D6_WT-1_CELL34_N4	D6	9119.19	2731
D6_WT-1_CELL3603_N1	D6	2330.89	1080
D6_WT-1_CELL596_N2	D6	3148.65	1360
D6_WT-1_CELL2115_N2	D6	1827.08	796
D6_WT-1_CELL1685_N3	D6	8323.46	2797
D6_WT-1_CELL5703_N1	D6	1245.48	649
D6_WT-1_CELL11745_N1	D6	938.359	516
D6_WT-1_CELL6125_N1	D6	4185.76	1378
D6_WT-1_CELL5044_N1	D6	2146.94	978
D6_WT-1_CELL1918_N1	D6	3318.55	1272
D6_WT-1_CELL1239_N2	D6	8593.76	2728
D6_WT-1_CELL10268_N1	D6	1873.67	860
D6_WT-1_CELL1013_N2	D6	2785.68	1364
D6_WT-1_CELL4731_N1	D6	3023.27	1500
D6_WT-1_CELL8871_N1	D6	1656.74	1063
D6_WT-1_CELL5577_N1	D6	556.655	465
D6_WT-1_CELL6_N1	D6	4380.19	1515
D6_WT-1_CELL5798_N1	D6	767.697	472
D6_WT-1_CELL5651_N1	D6	1076.13	514
D6_WT-1_CELL8964_N1	D6	2076.27	868
D6_WT-1_CELL1080_N3	D6	4861.25	2232
D6_WT-1_CELL1701_N2	D6	2083.82	1034
D6_WT-1_CELL4956_N1	D6	934.467	484
D6_WT-1_CELL6988_N1	D6	1440.48	656
D6_WT-1_CELL8444_N1	D6	1961.94	1204
D6_WT-1_CELL9838_N1	D6	1257.41	785
D6_WT-1_CELL8198_N1	D6	1750.52	942
D6_WT-1_CELL10601_N1	D6	1331.89	805
D6_WT-1_CELL7999_N1	D6	459.933	440
D6_WT-1_CELL1098_N2	D6	5483.23	1950
D6_WT-1_CELL3288_N1	D6	1069.86	534
D6_WT-1_CELL94_N4	D6	10768.3	2576
D6_WT-1_CELL5893_N1	D6	3243	1310
D6_WT-1_CELL136_N2	D6	4281.35	1860
D6_WT-1_CELL813_N4	D6	6751.87	2778
D6_WT-1_CELL5762_N1	D6	899.53	852
D6_WT-1_CELL2349_N2	D6	4156.55	2106
D6_WT-1_CELL11167_N1	D6	11216.5	3331
D6_WT-1_CELL795_N2	D6	5300.87	2342
D6_WT-1_CELL2687_N2	D6	2932.08	1292
D6_WT-1_CELL7314_N1	D6	2443.04	1010
D6_WT-1_CELL1280_N2	D6	2983.61	1315
D6_WT-1_CELL986_N2	D6	4313.16	1681
D6_WT-1_CELL8482_N1	D6	1874.33	1177
D6_WT-1_CELL2467_N2	D6	3370.76	1494
D6_WT-1_CELL3188_N1	D6	2343.58	1783
D6_WT-1_CELL6223_N1	D6	1482.97	645
D6_WT-1_CELL4164_N1	D6	1531.87	702
D6_WT-1_CELL3908_N1	D6	1716.35	693
D6_WT-1_CELL9028_N1	D6	4671.71	1978
D6_WT-1_CELL2012_N2	D6	2662.17	1945
D6_WT-1_CELL928_N3	D6	6471.21	2348
D6_WT-1_CELL3080_N1	D6	1691.99	1009
D6_WT-1_CELL10391_N1	D6	6593.32	2441
D6_WT-1_CELL10229_N1	D6	2002.12	1356
D6_WT-1_CELL1939_N3	D6	7575.56	2592
D6_WT-1_CELL4716_N1	D6	1720.71	840
D6_WT-1_CELL5779_N1	D6	3106.74	1095
D6_WT-1_CELL7817_N1	D6	2202.22	1840
D6_WT-1_CELL11337_N1	D6	4476.38	1780
D6_WT-1_CELL1430_N2	D6	3571.65	1571
D6_WT-1_CELL7366_N1	D6	2410.67	1151
D6_WT-1_CELL281_N2	D6	1670.72	756
D6_WT-1_CELL3227_N1	D6	1892.04	933
D6_WT-1_CELL4900_N1	D6	5226.93	1774
D6_WT-1_CELL5060_N1	D6	893.042	530
D6_WT-1_CELL125_N2	D6	3498.83	1656
D6_WT-1_CELL685_N4	D6	8093.43	2587
D6_WT-1_CELL477_N2	D6	3760.47	1630
D6_WT-1_CELL6540_N1	D6	2567.04	1162
D6_WT-1_CELL11690_N1	D6	3412.17	1571
D6_WT-1_CELL10316_N1	D6	740.411	445
D6_WT-1_CELL2957_N2	D6	4433.07	1975
D6_WT-1_CELL2828_N2	D6	5901.45	2474
D6_WT-1_CELL402_N4	D6	4824.39	1731
D6_WT-1_CELL330_N3	D6	2168.36	2007
D6_WT-1_CELL1834_N1	D6	803.33	455
D6_WT-1_CELL615_N2	D6	2727.55	1462
D6_WT-1_CELL3027_N1	D6	2698.68	1251
D6_WT-1_CELL5361_N1	D6	1052.97	764
D6_WT-1_CELL4032_N1	D6	6947.67	2374
D6_WT-1_CELL855_N2	D6	3018.98	1253
D6_WT-1_CELL1877_N4	D6	4721.5	2891
D6_WT-1_CELL4853_N1	D6	4586.52	1795
D6_WT-1_CELL3891_N1	D6	1275.87	1007
D6_WT-1_CELL5466_N1	D6	2624.73	1170
D6_WT-1_CELL1670_N2	D6	7326.19	2132
D6_WT-1_CELL4079_N1	D6	1390.45	779
D6_WT-1_CELL4817_N1	D6	1147.98	549
D6_WT-1_CELL1880_N4	D6	4377.43	1698
D6_WT-1_CELL11287_N1	D6	918.955	528
D6_WT-1_CELL4037_N1	D6	1796.65	922
D6_WT-1_CELL10881_N1	D6	1142.86	638
D6_WT-1_CELL1262_N1	D6	3229.8	1779
D6_WT-1_CELL4833_N1	D6	1148.67	697
D6_WT-1_CELL8785_N1	D6	1474.78	820
D6_WT-1_CELL7051_N1	D6	2387.66	1182
D6_WT-1_CELL1885_N3	D6	7117.3	2236
D6_WT-1_CELL2528_N1	D6	1398.4	782
D6_WT-1_CELL4564_N1	D6	2803.95	1759
D6_WT-1_CELL3701_N1	D6	1099.12	584
D6_WT-1_CELL1242_N1	D6	1527.27	772
D6_WT-1_CELL3548_N1	D6	1363.23	730
D6_WT-1_CELL72_N2	D6	1408.64	1592
D6_WT-1_CELL4444_N1	D6	3886.48	1445
D6_WT-1_CELL7265_N1	D6	2132.99	1335
D6_WT-1_CELL626_N2	D6	11135.8	3050
D6_WT-1_CELL4364_N1	D6	2418.6	1071
D6_WT-1_CELL6507_N1	D6	740.488	456
D6_WT-1_CELL2752_N2	D6	6209.15	2324
D6_WT-1_CELL9061_N1	D6	2633.35	1132
D6_WT-1_CELL9214_N1	D6	2398.98	1020
D6_WT-1_CELL2593_N1	D6	837.357	505
D6_WT-1_CELL7590_N1	D6	1012.16	594
D6_WT-1_CELL11576_N1	D6	2982.36	1321
D6_WT-1_CELL6991_N1	D6	953.218	581
D6_WT-1_CELL2114_N2	D6	4786.21	1755
D6_WT-1_CELL9402_N1	D6	1483.92	1279
D6_WT-1_CELL10082_N1	D6	6150.08	2494
D6_WT-1_CELL7751_N1	D6	1888.76	1331
D6_WT-1_CELL1219_N3	D6	1722.06	2415
D6_WT-1_CELL5391_N1	D6	1662.34	919
D6_WT-1_CELL6694_N1	D6	3009.47	1907
D6_WT-1_CELL3875_N1	D6	3584.34	1708
D6_WT-1_CELL7897_N1	D6	1007.46	491
D6_WT-1_CELL1807_N2	D6	2500.68	1285
D6_WT-1_CELL9902_N1	D6	1656.33	851
D6_WT-1_CELL530_N3	D6	4339.41	1945
D6_WT-1_CELL116_N1	D6	2526.85	1008
D6_WT-1_CELL5268_N1	D6	1364.09	681
D6_WT-1_CELL6275_N1	D6	1054.35	669
D6_WT-1_CELL564_N2	D6	5252.31	2056
D6_WT-1_CELL3389_N1	D6	988.793	605
D6_WT-1_CELL6215_N1	D6	4091.66	1571
D6_WT-1_CELL2270_N3	D6	4853.49	1700
D6_WT-1_CELL8416_N1	D6	3003.88	1415
D6_WT-1_CELL569_N2	D6	2527.61	1346
D6_WT-1_CELL5144_N1	D6	2230.6	935
D6_WT-1_CELL11845_N1	D6	823.265	509
D6_WT-1_CELL1012_N2	D6	2823.85	1426
D6_WT-1_CELL1732_N2	D6	3324.59	1641
D6_WT-1_CELL1802_N2	D6	1755.93	1062
D6_WT-1_CELL6304_N1	D6	3074.37	1458
D6_WT-1_CELL5473_N1	D6	2700.88	1182
D6_WT-1_CELL1171_N2	D6	4797.18	1890
D6_WT-1_CELL11558_N1	D6	2738.75	1239
D6_WT-1_CELL6350_N1	D6	1081.61	661
D6_WT-1_CELL4665_N1	D6	2328.03	1175
D6_WT-1_CELL7913_N1	D6	1293.32	863
D6_WT-1_CELL8776_N1	D6	983.851	425
D6_WT-1_CELL6068_N1	D6	2720.45	1168
D6_WT-1_CELL8139_N1	D6	1778.79	904
D6_WT-1_CELL461_N2	D6	2325.24	1004
D6_WT-1_CELL4248_N1	D6	1245.72	710
D6_WT-1_CELL9680_N1	D6	1391.25	738
D6_WT-1_CELL7003_N1	D6	1753.13	968
D6_WT-1_CELL4992_N1	D6	2448.83	1243
D6_WT-1_CELL10447_N1	D6	1134.56	527
D6_WT-1_CELL8446_N1	D6	1157.21	630
D6_WT-1_CELL6861_N1	D6	1670.83	846
D6_WT-1_CELL9699_N1	D6	2437.34	1196
D6_WT-1_CELL3362_N1	D6	838.444	976
D6_WT-1_CELL4671_N1	D6	2609.15	1222
D6_WT-1_CELL701_N3	D6	7179.58	2127
D6_WT-1_CELL7015_N1	D6	2852.99	1162
D6_WT-1_CELL1973_N3	D6	3597.8	1698
D6_WT-1_CELL1506_N2	D6	1953.1	922
D6_WT-1_CELL7877_N1	D6	1176.22	574
D6_WT-1_CELL9368_N1	D6	1485.33	885
D6_WT-1_CELL543_N2	D6	4295.21	1746
D6_WT-1_CELL3816_N1	D6	2492.87	1179
D6_WT-1_CELL2322_N2	D6	2064.9	2159
D6_WT-1_CELL6009_N1	D6	5186.86	1967
D6_WT-1_CELL10233_N1	D6	907.122	412
D6_WT-1_CELL11449_N1	D6	2796.48	1265
D6_WT-1_CELL6486_N1	D6	868.256	650
D6_WT-1_CELL770_N2	D6	3258.31	1277
D6_WT-1_CELL5774_N1	D6	807.259	543
D6_WT-1_CELL2399_N2	D6	2246.12	1861
D6_WT-1_CELL51_N2	D6	2501.95	1337
D6_WT-1_CELL11653_N1	D6	1199.88	593
D6_WT-1_CELL8860_N1	D6	5181.73	2028
D6_WT-1_CELL9381_N1	D6	1441.87	622
D6_WT-1_CELL2122_N2	D6	3076.96	1457
D6_WT-1_CELL131_N2	D6	2669.45	1220
D6_WT-1_CELL29_N2	D6	2373.82	1034
D6_WT-1_CELL2369_N2	D6	5781.77	2469
D6_WT-1_CELL1916_N2	D6	10491.1	3120
D6_WT-1_CELL6357_N1	D6	2115.22	1038
D6_WT-1_CELL6437_N1	D6	2467.19	1041
D6_WT-1_CELL5815_N1	D6	1856.14	897
D6_WT-1_CELL1172_N2	D6	2271.72	1096
D6_WT-1_CELL6837_N1	D6	1075.48	568
D6_WT-1_CELL8715_N1	D6	833.04	425
D6_WT-1_CELL2336_N1	D6	1315.84	714
D6_WT-1_CELL8208_N1	D6	571.14	530
D6_WT-1_CELL1477_N3	D6	8518.23	2780
D6_WT-1_CELL9518_N1	D6	2640.52	1114
D6_WT-1_CELL1862_N3	D6	6723.45	2264
D6_WT-1_CELL6606_N1	D6	2779.8	1100
D6_WT-1_CELL1678_N2	D6	2861.32	1518
D6_WT-1_CELL1675_N1	D6	849.884	515
D6_WT-1_CELL4380_N1	D6	958.655	503
D6_WT-1_CELL329_N3	D6	2496.49	1628
D6_WT-1_CELL8762_N1	D6	1286.36	672
D6_WT-1_CELL2103_N2	D6	2502.38	1015
D6_WT-1_CELL2910_N2	D6	2279.45	1304
D6_WT-1_CELL6374_N1	D6	1296	744
D6_WT-1_CELL9684_N1	D6	1606.1	1359
D6_WT-1_CELL6183_N1	D6	3676.17	1692
D6_WT-1_CELL973_N2	D6	8648.42	2785
D6_WT-1_CELL418_N2	D6	7862.11	2532
D6_WT-1_CELL7069_N1	D6	9315.82	2579
D6_WT-1_CELL5073_N1	D6	3027.47	1295
D6_WT-1_CELL874_N2	D6	8555.94	3524
D6_WT-1_CELL2843_N2	D6	2396.44	1072
D6_WT-1_CELL591_N2	D6	3138.7	1257
D6_WT-1_CELL2393_N2	D6	2012.41	1061
D6_WT-1_CELL8558_N1	D6	4960.81	1993
D6_WT-1_CELL3767_N1	D6	1394.56	733
D6_WT-1_CELL11084_N1	D6	1167.73	610
D6_WT-1_CELL3386_N1	D6	2258.23	1138
D6_WT-1_CELL4378_N1	D6	1659.68	897
D6_WT-1_CELL4105_N1	D6	1176.74	877
D6_WT-1_CELL6200_N1	D6	1476.43	1050
D6_WT-1_CELL2309_N2	D6	4467.97	2028
D6_WT-1_CELL4244_N1	D6	3712.85	1556
D6_WT-1_CELL1251_N2	D6	3463.19	1206
D6_WT-1_CELL5013_N1	D6	2690.59	1022
D6_WT-1_CELL2794_N1	D6	957.351	540
D6_WT-1_CELL10297_N1	D6	2105.45	873
D6_WT-1_CELL6600_N1	D6	659.192	478
D6_WT-1_CELL4111_N1	D6	1006.42	508
D6_WT-1_CELL1179_N1	D6	2092.56	759
D6_WT-1_CELL8493_N1	D6	2186.98	975
D6_WT-1_CELL2_N2	D6	4302.14	1466
D6_WT-1_CELL3206_N1	D6	2417.6	1242
D6_WT-1_CELL1026_N2	D6	4846.72	1965
D6_WT-1_CELL980_N2	D6	2104	1065
D6_WT-1_CELL2609_N2	D6	2385.48	1056
D6_WT-1_CELL11220_N1	D6	2467.24	977
D6_WT-1_CELL6631_N1	D6	1244.71	562
D6_WT-1_CELL2985_N1	D6	877.12	724
D6_WT-1_CELL8390_N1	D6	846.392	513
D6_WT-1_CELL2251_N2	D6	12638.2	3370
D6_WT-1_CELL6875_N1	D6	1265.01	876
D6_WT-1_CELL1266_N2	D6	4054.54	1833
D6_WT-1_CELL11618_N1	D6	4622.59	1816
D6_WT-1_CELL7718_N1	D6	1760.54	1085
D6_WT-1_CELL4827_N1	D6	2307.26	1093
D6_WT-1_CELL9601_N1	D6	1100.82	759
D6_WT-1_CELL478_N3	D6	8259.65	2807
D6_WT-1_CELL11747_N1	D6	901.905	419
D6_WT-1_CELL9756_N1	D6	1088.21	560
D6_WT-1_CELL720_N2	D6	3097.4	1549
D6_WT-1_CELL628_N2	D6	4481.03	2539
D6_WT-1_CELL1725_N2	D6	11338.8	3640
D6_WT-1_CELL656_N2	D6	7568.95	2735
D6_WT-1_CELL5514_N1	D6	3200.58	1174
D6_WT-1_CELL1535_N3	D6	4303.37	1679
D6_WT-1_CELL157_N2	D6	4724.68	1694
D6_WT-1_CELL3333_N1	D6	3986.26	1562
D6_WT-1_CELL11742_N1	D6	1256.58	683
D6_WT-1_CELL7002_N1	D6	1083.37	743
D6_WT-1_CELL4501_N1	D6	1843.48	996
D6_WT-1_CELL8211_N1	D6	3415.5	1616
D6_WT-1_CELL3844_N1	D6	1364.84	957
D6_WT-1_CELL1576_N2	D6	2305.47	1195
D6_WT-1_CELL9209_N1	D6	6943.94	2091
D6_WT-1_CELL5334_N1	D6	1043.89	535
D6_WT-1_CELL9722_N1	D6	1775.18	930
D6_WT-1_CELL2492_N2	D6	753.878	1553
D6_WT-1_CELL7708_N1	D6	1410.49	1404
D6_WT-1_CELL9958_N1	D6	6409.67	1654
D6_WT-1_CELL5407_N1	D6	1274.42	542
D6_WT-1_CELL3998_N1	D6	1016.82	957
D6_WT-1_CELL3630_N1	D6	6335.19	2378
D6_WT-1_CELL3846_N1	D6	2365.1	1119
D6_WT-1_CELL4636_N1	D6	2850.82	1971
D6_WT-1_CELL11866_N1	D6	1001.11	584
D6_WT-1_CELL1267_N2	D6	6626.4	2296
D6_WT-1_CELL9724_N1	D6	1189.94	781
D6_WT-1_CELL6299_N1	D6	5812.31	2018
D6_WT-1_CELL1173_N2	D6	3382.66	1501
D6_WT-1_CELL10425_N1	D6	4074.98	1898
D6_WT-1_CELL956_N2	D6	7931.72	2607
D6_WT-1_CELL10206_N1	D6	1869.95	954
D6_WT-1_CELL7235_N1	D6	5231.42	2341
D6_WT-1_CELL5415_N1	D6	2205.81	914
D6_WT-1_CELL825_N1	D6	792.993	532
D6_WT-1_CELL5580_N1	D6	7395.11	2368
D6_WT-1_CELL2855_N1	D6	2842.64	1214
D6_WT-1_CELL7177_N1	D6	4688.68	1807
D6_WT-1_CELL449_N3	D6	6657.6	2209
D6_WT-1_CELL9017_N1	D6	2290.64	994
D6_WT-1_CELL9218_N1	D6	682.553	417
D6_WT-1_CELL5543_N1	D6	713.35	656
D6_WT-1_CELL7579_N1	D6	1463.67	782
D6_WT-1_CELL3033_N1	D6	928.862	530
D6_WT-1_CELL3626_N1	D6	1258.58	718
D6_WT-1_CELL3224_N1	D6	1513.16	788
D6_WT-1_CELL4044_N1	D6	1221.32	878
D6_WT-1_CELL5106_N1	D6	10788	3799
D6_WT-1_CELL3315_N1	D6	863.472	520
D6_WT-1_CELL2547_N3	D6	5823.18	2161
D6_WT-1_CELL8046_N1	D6	3385.22	1516
D6_WT-1_CELL8534_N1	D6	3935.11	1387
D6_WT-1_CELL3455_N1	D6	2571.58	1378
D6_WT-1_CELL1364_N2	D6	2087.69	1044
D6_WT-1_CELL6895_N1	D6	1008.75	597
D6_WT-1_CELL5511_N1	D6	3540.17	1524
D6_WT-1_CELL2277_N3	D6	4524.28	2319
D6_WT-1_CELL6332_N1	D6	1033.72	742
D6_WT-1_CELL8910_N1	D6	4442.78	1965
D6_WT-1_CELL4895_N1	D6	1001	779
D6_WT-1_CELL6390_N1	D6	7300.58	2279
D6_WT-1_CELL1153_N3	D6	3642.45	1630
D6_WT-1_CELL1373_N2	D6	4182.73	1726
D6_WT-1_CELL6560_N1	D6	971.623	562
D6_WT-1_CELL7489_N1	D6	3210.96	1597
D6_WT-1_CELL9063_N1	D6	2558.47	1075
D6_WT-1_CELL844_N2	D6	7885.81	2783
D6_WT-1_CELL2331_N2	D6	3803.85	1663
D6_WT-1_CELL6457_N1	D6	2264.14	1085
D6_WT-1_CELL5556_N1	D6	1338.04	539
D6_WT-1_CELL8480_N1	D6	1591.67	796
D6_WT-1_CELL10613_N1	D6	6083.93	1960
D6_WT-1_CELL631_N3	D6	7529.37	2504
D6_WT-1_CELL8570_N1	D6	1881.73	937
D6_WT-1_CELL11485_N1	D6	1408.03	695
D6_WT-1_CELL6651_N1	D6	2049.23	936
D6_WT-1_CELL223_N2	D6	1452.3	1289
D6_WT-1_CELL10042_N1	D6	1221.43	626
D6_WT-1_CELL6001_N1	D6	4589.55	1864
D6_WT-1_CELL2838_N1	D6	2519.1	1075
D6_WT-1_CELL1132_N2	D6	2059.5	1170
D6_WT-1_CELL4108_N1	D6	2571.58	1390
D6_WT-1_CELL8620_N1	D6	685.171	419
D6_WT-1_CELL1982_N2	D6	7263.82	3094
D6_WT-1_CELL1245_N2	D6	2310.49	1079
D6_WT-1_CELL380_N2	D6	4403.28	1902
D6_WT-1_CELL6167_N1	D6	3015.83	1443
D6_WT-1_CELL3727_N1	D6	2733.51	1201
D6_WT-1_CELL2184_N2	D6	1882.25	1129
D6_WT-1_CELL11302_N1	D6	2214.57	926
D6_WT-1_CELL6793_N1	D6	1431.43	790
D6_WT-1_CELL203_N2	D6	5337.44	2115
D6_WT-1_CELL540_N1	D6	1546.5	650
D6_WT-1_CELL7873_N1	D6	1397.25	715
D6_WT-1_CELL5020_N1	D6	2548.81	1324
D6_WT-1_CELL3400_N1	D6	1245.71	668
D6_WT-1_CELL2471_N2	D6	3518.86	1581
D6_WT-1_CELL6190_N1	D6	797.94	647
D6_WT-1_CELL2660_N2	D6	8101.46	2588
D6_WT-1_CELL916_N2	D6	6552.25	2177
D6_WT-1_CELL7095_N1	D6	1024.79	492
D6_WT-1_CELL11648_N1	D6	5988.92	1880
D6_WT-1_CELL696_N2	D6	1831.02	939
D6_WT-1_CELL11852_N1	D6	1938.06	885
D6_WT-1_CELL3325_N1	D6	3939.84	1335
D6_WT-1_CELL2859_N2	D6	2918.58	1156
D6_WT-1_CELL1189_N2	D6	2224.72	884
D6_WT-1_CELL4419_N1	D6	2379.61	1173
D6_WT-1_CELL1498_N2	D6	2528.86	1196
D6_WT-1_CELL9536_N1	D6	564.322	424
D6_WT-1_CELL5864_N1	D6	1236.69	592
D6_WT-1_CELL1040_N2	D6	1755.53	954
D6_WT-1_CELL10578_N1	D6	2080.12	1109
D6_WT-1_CELL8144_N1	D6	1167.72	699
D6_WT-1_CELL612_N2	D6	1784.62	909
D6_WT-1_CELL8363_N1	D6	1025.24	1117
D6_WT-1_CELL6251_N1	D6	2441.04	951
D6_WT-1_CELL695_N3	D6	5679.02	2214
D6_WT-1_CELL10877_N1	D6	830.992	650
D6_WT-1_CELL9883_N1	D6	1649.35	760
D6_WT-1_CELL1027_N2	D6	2531.11	1032
D6_WT-1_CELL10098_N1	D6	3178.42	1314
D6_WT-1_CELL8017_N1	D6	2682.31	1265
D6_WT-1_CELL1182_N2	D6	7727.24	2632
D6_WT-1_CELL6562_N1	D6	1432.8	843
D6_WT-1_CELL173_N2	D6	1015.14	1095
D6_WT-1_CELL1402_N2	D6	2053.38	1560
D6_WT-1_CELL1006_N2	D6	2962.92	1581
D6_WT-1_CELL9290_N1	D6	3215.49	1184
D6_WT-1_CELL1929_N2	D6	4993.49	2040
D6_WT-1_CELL7826_N1	D6	4741.04	1729
D6_WT-1_CELL9869_N1	D6	1614.26	1092
D6_WT-1_CELL4797_N1	D6	3834.61	1452
D6_WT-1_CELL4562_N1	D6	2962.01	1230
D6_WT-1_CELL1264_N2	D6	1993.97	969
D6_WT-1_CELL2272_N3	D6	3033.56	1526
D6_WT-1_CELL4420_N1	D6	2129.35	1025
D6_WT-1_CELL6805_N1	D6	1454.27	776
D6_WT-1_CELL2047_N2	D6	3300.52	1517
D6_WT-1_CELL743_N3	D6	9384.56	3727
D6_WT-1_CELL5967_N1	D6	2773.86	1130
D6_WT-1_CELL2922_N1	D6	5826.94	1814
D6_WT-1_CELL4547_N1	D6	2703.05	1219
D6_WT-1_CELL337_N2	D6	7599	2335
D6_WT-1_CELL10199_N1	D6	1129.05	719
D6_WT-1_CELL3148_N1	D6	1702.63	899
D6_WT-1_CELL7514_N1	D6	2816	1410
D6_WT-1_CELL4057_N1	D6	1806.52	906
D6_WT-1_CELL3219_N1	D6	951.397	593
D6_WT-1_CELL11422_N1	D6	1780.46	789
D6_WT-1_CELL8675_N1	D6	1905.19	814
D6_WT-1_CELL2391_N2	D6	2266.68	927
D6_WT-1_CELL9073_N1	D6	2221.94	1021
D6_WT-1_CELL7392_N1	D6	1436.5	807
D6_WT-1_CELL3824_N1	D6	679.673	494
D6_WT-1_CELL3373_N1	D6	3846.94	1659
D6_WT-1_CELL10860_N1	D6	1416.87	893
D6_WT-1_CELL1723_N2	D6	3942.27	1737
D6_WT-1_CELL8199_N1	D6	3762.3	1996
D6_WT-1_CELL1060_N2	D6	1903.9	1125
D6_WT-1_CELL4133_N1	D6	1015.38	653
D6_WT-1_CELL3799_N1	D6	760.283	549
D6_WT-1_CELL6650_N1	D6	2873.07	1124
D6_WT-1_CELL6731_N1	D6	4520.47	1692
D6_WT-1_CELL619_N2	D6	5934.45	2011
D6_WT-1_CELL7376_N1	D6	760.775	454
D6_WT-1_CELL4394_N1	D6	844.576	491
D6_WT-1_CELL9798_N1	D6	1950.84	996
D6_WT-1_CELL6658_N1	D6	1821.01	955
D6_WT-1_CELL9462_N1	D6	1910.45	850
D6_WT-1_CELL5352_N1	D6	682.136	448
D6_WT-1_CELL10236_N1	D6	1560.95	948
D6_WT-1_CELL5606_N1	D6	4394.41	1635
D6_WT-1_CELL10458_N1	D6	1563.91	915
D6_WT-1_CELL2099_N2	D6	2931.37	1504
D6_WT-1_CELL5549_N1	D6	3713.14	1691
D6_WT-1_CELL556_N3	D6	1916.76	1478
D6_WT-1_CELL6846_N1	D6	2101.84	1056
D6_WT-1_CELL6217_N1	D6	1763.21	776
D6_WT-1_CELL11221_N1	D6	569.607	455
D6_WT-1_CELL714_N3	D6	6977.14	2369
D6_WT-1_CELL4897_N1	D6	3170.27	1459
D6_WT-1_CELL3840_N1	D6	1325.29	674
D6_WT-1_CELL7985_N1	D6	1717.71	1042
D6_WT-1_CELL7447_N1	D6	1745.91	915
D6_WT-1_CELL8152_N1	D6	1622.8	1034
D6_WT-1_CELL308_N1	D6	2438.19	1066
D6_WT-1_CELL3595_N1	D6	4569.55	1820
D6_WT-1_CELL2324_N2	D6	3623.4	1467
D6_WT-1_CELL6576_N1	D6	4479.09	1713
D6_WT-1_CELL1921_N2	D6	1850.72	993
D6_WT-1_CELL7174_N1	D6	817.11	533
D6_WT-1_CELL2172_N2	D6	2045.29	939
D6_WT-1_CELL2242_N3	D6	6421.32	2385
D6_WT-1_CELL2233_N1	D6	875.778	633
D6_WT-1_CELL3907_N1	D6	2861.27	1081
D6_WT-1_CELL8585_N1	D6	1829.09	942
D6_WT-1_CELL9726_N1	D6	2261.55	1039
D6_WT-1_CELL10761_N1	D6	2126.76	1176
D6_WT-1_CELL1551_N1	D6	1081.52	579
D6_WT-1_CELL3070_N1	D6	7780.24	2584
D6_WT-1_CELL1856_N2	D6	3226.23	1360
D6_WT-1_CELL880_N2	D6	4941.07	2205
D6_WT-1_CELL471_N2	D6	4771.68	1902
D6_WT-1_CELL11426_N1	D6	693.227	471
D6_WT-1_CELL6222_N1	D6	1558.41	939
D6_WT-1_CELL6268_N1	D6	6533.06	2428
D6_WT-1_CELL6031_N1	D6	949.361	421
D6_WT-1_CELL5066_N1	D6	2603.38	1183
D6_WT-1_CELL8592_N1	D6	774.461	536
D6_WT-1_CELL11102_N1	D6	2090.79	1052
D6_WT-1_CELL482_N3	D6	7527.08	2639
D6_WT-1_CELL2755_N1	D6	581.219	686
D6_WT-1_CELL6143_N1	D6	1755.55	961
D6_WT-1_CELL1122_N2	D6	2380.72	1121
D6_WT-1_CELL11500_N1	D6	2383.07	1082
D6_WT-1_CELL1746_N2	D6	10031.1	2404
D6_WT-1_CELL9248_N1	D6	4662.71	1929
D6_WT-1_CELL10795_N1	D6	2417.7	988
D6_WT-1_CELL8407_N1	D6	1233.48	606
D6_WT-1_CELL1514_N3	D6	4252.14	1890
D6_WT-1_CELL7610_N1	D6	1676.58	874
D6_WT-1_CELL11605_N1	D6	2119.23	1134
D6_WT-1_CELL592_N4	D6	5968.13	2389
D6_WT-1_CELL3780_N1	D6	3751.29	1624
D6_WT-1_CELL4914_N1	D6	1625.56	1182
D6_WT-1_CELL2762_N2	D6	5069.24	2121
D6_WT-1_CELL2087_N2	D6	3066.71	1473
D6_WT-1_CELL1557_N2	D6	4516.06	1766
D6_WT-1_CELL11756_N1	D6	1134.89	701
D6_WT-1_CELL296_N2	D6	5378.55	2017
D6_WT-1_CELL9447_N1	D6	2511.93	1140
D6_WT-1_CELL694_N2	D6	3674.54	1394
D6_WT-1_CELL877_N3	D6	6485.04	2418
D6_WT-1_CELL6394_N1	D6	1707.7	885
D6_WT-1_CELL6714_N1	D6	4246.64	2494
D6_WT-1_CELL10331_N1	D6	945.583	478
D6_WT-1_CELL5696_N1	D6	3869.64	1647
D6_WT-1_CELL6263_N1	D6	667.758	551
D6_WT-1_CELL9831_N1	D6	3071.23	1065
D6_WT-1_CELL48_N4	D6	10853.7	2992
D6_WT-1_CELL1032_N3	D6	4139.86	1788
D6_WT-1_CELL8851_N1	D6	671.886	433
D6_WT-1_CELL8164_N1	D6	1325.51	621
D6_WT-1_CELL10994_N1	D6	656.264	850
D6_WT-1_CELL11117_N1	D6	856.023	661
D6_WT-1_CELL8606_N1	D6	1061.4	478
D6_WT-1_CELL9985_N1	D6	4078.24	1452
D6_WT-1_CELL4086_N1	D6	667.097	476
D6_WT-1_CELL1255_N1	D6	1816.3	882
D6_WT-1_CELL5842_N1	D6	830.288	575
D6_WT-1_CELL1528_N3	D6	12543.2	3230
D6_WT-1_CELL8544_N1	D6	2762.2	1128
D6_WT-1_CELL1443_N2	D6	2294.58	918
D6_WT-1_CELL5732_N1	D6	2763.45	1416
D6_WT-1_CELL636_N3	D6	4931.89	1976
D6_WT-1_CELL6755_N1	D6	1994.47	959
D6_WT-1_CELL6220_N1	D6	2567.68	1289
D6_WT-1_CELL10395_N1	D6	1566.36	698
D6_WT-1_CELL8810_N1	D6	1414.35	678
D6_WT-1_CELL1134_N2	D6	2150.14	1305
D6_WT-1_CELL2316_N1	D6	4441.65	1654
D6_WT-1_CELL1525_N2	D6	2279.09	1244
D6_WT-1_CELL2398_N2	D6	5867.68	2368
D6_WT-1_CELL24_N2	D6	1573.97	1189
D6_WT-1_CELL8021_N1	D6	1605.95	862
D6_WT-1_CELL3806_N1	D6	977.459	572
D6_WT-1_CELL1724_N2	D6	4811.61	1827
D6_WT-1_CELL10762_N1	D6	2630.96	1242
D6_WT-1_CELL11291_N1	D6	1522.91	623
D6_WT-1_CELL3108_N1	D6	1299.26	616
D6_WT-1_CELL5093_N1	D6	1764.07	824
D6_WT-1_CELL189_N3	D6	5975.92	2134
D6_WT-1_CELL7898_N1	D6	1372.05	614
D6_WT-1_CELL10403_N1	D6	860.829	509
D6_WT-1_CELL724_N2	D6	4489.68	1660
D6_WT-1_CELL3193_N1	D6	1263.22	540
D6_WT-1_CELL4461_N1	D6	1796.75	919
D6_WT-1_CELL11477_N1	D6	933.338	534
D6_WT-1_CELL374_N3	D6	2753.41	1438
D6_WT-1_CELL4097_N1	D6	2314.18	1318
D6_WT-1_CELL314_N3	D6	11656.4	3185
D6_WT-1_CELL10730_N1	D6	3705.89	1386
D6_WT-1_CELL536_N2	D6	2655.66	1219
D6_WT-1_CELL8987_N1	D6	1577.45	767
D6_WT-1_CELL11603_N1	D6	3839.63	1227
D6_WT-1_CELL59_N2	D6	3778.14	1400
D6_WT-1_CELL7546_N1	D6	1428.69	546
D6_WT-1_CELL9661_N1	D6	1110.47	714
D6_WT-1_CELL4384_N1	D6	1007.94	575
D6_WT-1_CELL1340_N1	D6	2810.65	1561
D6_WT-1_CELL6567_N1	D6	2334.29	1156
D6_WT-1_CELL2150_N1	D6	814.802	471
D6_WT-1_CELL4618_N1	D6	826.87	447
D6_WT-1_CELL10681_N1	D6	1250.95	694
D6_WT-1_CELL8760_N1	D6	3083.62	1142
D6_WT-1_CELL2154_N2	D6	4313.44	1807
D6_WT-1_CELL1460_N3	D6	7546.78	2604
D6_WT-1_CELL2157_N2	D6	1702.17	909
D6_WT-1_CELL11355_N1	D6	2759.49	1181
D6_WT-1_CELL7075_N1	D6	1879.15	822
D6_WT-1_CELL840_N2	D6	3458.78	1242
D6_WT-1_CELL370_N2	D6	1078.19	963
D6_WT-1_CELL9866_N1	D6	1543.8	828
D6_WT-1_CELL1333_N2	D6	3694.89	1368
D6_WT-1_CELL10159_N1	D6	1456.36	636
D6_WT-1_CELL1901_N2	D6	1594.03	846
D6_WT-1_CELL11134_N1	D6	2865.7	1344
D6_WT-1_CELL6424_N1	D6	810.666	624
D6_WT-1_CELL2319_N2	D6	2990.36	1507
D6_WT-1_CELL527_N1	D6	1022.5	1162
D6_WT-1_CELL5536_N1	D6	1656.93	861
D6_WT-1_CELL132_N2	D6	3124.19	1295
D6_WT-1_CELL11177_N1	D6	1062.81	628
D6_WT-1_CELL588_N2	D6	2010.93	931
D6_WT-1_CELL70_N2	D6	4667.72	1928
D6_WT-1_CELL1470_N2	D6	4776.99	1784
D6_WT-1_CELL9277_N1	D6	1708.24	824
D6_WT-1_CELL2286_N3	D6	6107.34	2252
D6_WT-1_CELL6347_N1	D6	787.52	686
D6_WT-1_CELL3971_N1	D6	1120.34	705
D6_WT-1_CELL6624_N1	D6	3060.16	1213
D6_WT-1_CELL1874_N2	D6	5010.95	1651
D6_WT-1_CELL2299_N2	D6	5197.46	2211
D6_WT-1_CELL11676_N1	D6	2789.78	1219
D6_WT-1_CELL2450_N3	D6	10155	3526
D6_WT-1_CELL5579_N1	D6	2352.29	1172
D6_WT-1_CELL892_N3	D6	8440.64	2741
D6_WT-1_CELL8768_N1	D6	797.352	584
D6_WT-1_CELL99_N2	D6	2849.98	1271
D6_WT-1_CELL5433_N1	D6	1300.28	747
D6_WT-1_CELL1207_N2	D6	2422.21	1040
D6_WT-1_CELL9180_N1	D6	987.269	1291
D6_WT-1_CELL10734_N1	D6	912.827	1313
D6_WT-1_CELL3055_N1	D6	1429.25	606
D6_WT-1_CELL1683_N2	D6	5383.63	2423
D6_WT-1_CELL6555_N1	D6	7646.14	3161
D6_WT-1_CELL7933_N1	D6	6077.64	2117
D6_WT-1_CELL6004_N1	D6	3249.14	1261
D6_WT-1_CELL4978_N1	D6	1081.26	668
D6_WT-1_CELL1233_N1	D6	2927.09	1151
D6_WT-1_CELL4754_N1	D6	1515.51	750
D6_WT-1_CELL10607_N1	D6	3810.63	1486
D6_WT-1_CELL11439_N1	D6	3784.83	1488
D6_WT-1_CELL9805_N1	D6	597.518	545
D6_WT-1_CELL2525_N1	D6	8546.83	2533
D6_WT-1_CELL4177_N1	D6	1728.73	1013
D6_WT-1_CELL476_N3	D6	7206.43	2215
D6_WT-1_CELL4869_N1	D6	2247.24	1147
D6_WT-1_CELL1655_N1	D6	3612.4	1372
D6_WT-1_CELL4859_N1	D6	1599.73	1130
D6_WT-1_CELL8971_N1	D6	1685.78	933
D6_WT-1_CELL10304_N1	D6	1948.02	855
D6_WT-1_CELL774_N2	D6	2158.97	1135
D6_WT-1_CELL3163_N1	D6	2645.66	1592
D6_WT-1_CELL3831_N1	D6	1049.49	489
D6_WT-1_CELL4930_N1	D6	1775.28	1099
D6_WT-1_CELL68_N4	D6	5272.39	2030
D6_WT-1_CELL3649_N1	D6	3988.22	1877
D6_WT-1_CELL10278_N1	D6	1159.04	732
D6_WT-1_CELL1769_N1	D6	473.866	432
D6_WT-1_CELL5228_N1	D6	2293.81	1151
D6_WT-1_CELL16_N2	D6	3694.6	1547
D6_WT-1_CELL11057_N1	D6	2443.27	1747
D6_WT-1_CELL7683_N1	D6	1793.46	883
D6_WT-1_CELL7424_N1	D6	3863.01	1467
D6_WT-1_CELL3807_N1	D6	913.057	616
D6_WT-1_CELL10019_N1	D6	2698.56	982
D6_WT-1_CELL11499_N1	D6	3255.79	1491
D6_WT-1_CELL10517_N1	D6	4276.34	1873
D6_WT-1_CELL8317_N1	D6	1287.19	724
D6_WT-1_CELL8639_N1	D6	910.165	444
D6_WT-1_CELL5788_N1	D6	3641.62	1465
D6_WT-1_CELL141_N3	D6	6949.26	2339
D6_WT-1_CELL1235_N2	D6	5504.07	1872
D6_WT-1_CELL9137_N1	D6	5056.36	1837
D6_WT-1_CELL2613_N2	D6	2830.92	1378
D6_WT-1_CELL297_N2	D6	1732.86	1892
D6_WT-1_CELL1930_N2	D6	2917.62	1433
D6_WT-1_CELL2170_N2	D6	4524.44	1802
D6_WT-1_CELL7233_N1	D6	1616.66	803
D6_WT-1_CELL6337_N1	D6	2971.55	1154
D6_WT-1_CELL3018_N1	D6	1713.8	732
D6_WT-1_CELL2468_N1	D6	1056.28	724
D6_WT-1_CELL822_N3	D6	5467.09	2111
D6_WT-1_CELL1799_N2	D6	3064.04	1183
D6_WT-1_CELL1362_N2	D6	10915.2	3136
D6_WT-1_CELL4639_N1	D6	5402.27	2077
D6_WT-1_CELL6583_N1	D6	3538.91	1640
D6_WT-1_CELL3745_N1	D6	2477.28	1351
D6_WT-1_CELL804_N2	D6	4793.56	1844
D6_WT-1_CELL10240_N1	D6	3353.62	1368
D6_WT-1_CELL1282_N3	D6	3842.95	1781
D6_WT-1_CELL6511_N1	D6	1780.43	1459
D6_WT-1_CELL597_N2	D6	1998.26	1283
D6_WT-1_CELL8190_N1	D6	667.458	498
D6_WT-1_CELL3882_N1	D6	811.809	610
D6_WT-1_CELL5222_N1	D6	2401.31	1219
D6_WT-1_CELL11303_N1	D6	1888.11	774
D6_WT-1_CELL6508_N1	D6	2175.16	1031
D6_WT-1_CELL11846_N1	D6	9141.21	2865
D6_WT-1_CELL3369_N1	D6	3926.3	1491
D6_WT-1_CELL5356_N1	D6	1232.89	603
D6_WT-1_CELL11433_N1	D6	868.013	477
D6_WT-1_CELL713_N2	D6	2468.9	1764
D6_WT-1_CELL3203_N1	D6	1300.22	621
D6_WT-1_CELL1673_N2	D6	2050.51	879
D6_WT-1_CELL920_N3	D6	3873.99	1723
D6_WT-1_CELL8393_N1	D6	3620.17	1507
D6_WT-1_CELL3569_N1	D6	3299.36	1413
D6_WT-1_CELL2729_N1	D6	2073.45	1140
D6_WT-1_CELL7760_N1	D6	1555.78	969
D6_WT-1_CELL5806_N1	D6	1543.27	822
D6_WT-1_CELL1336_N2	D6	3737.96	1473
D6_WT-1_CELL3885_N1	D6	1400.87	590
D6_WT-1_CELL841_N3	D6	4825.36	1864
D6_WT-1_CELL3479_N1	D6	2022.48	1004
D6_WT-1_CELL5906_N1	D6	2422.21	1410
D6_WT-1_CELL11272_N1	D6	2036.72	893
D6_WT-1_CELL5962_N1	D6	1889.69	1124
D6_WT-1_CELL1199_N3	D6	11382	3735
D6_WT-1_CELL1996_N2	D6	1686.71	947
D6_WT-1_CELL3662_N1	D6	1180.42	768
D6_WT-1_CELL11701_N1	D6	3833.74	1546
D6_WT-1_CELL10710_N1	D6	1545.03	950
D6_WT-1_CELL7772_N1	D6	737.742	461
D6_WT-1_CELL10412_N1	D6	4254.73	1526
D6_WT-1_CELL361_N2	D6	6473.52	2108
D6_WT-1_CELL1957_N2	D6	2615.14	1454
D6_WT-1_CELL2151_N1	D6	1414.87	629
D6_WT-1_CELL1409_N1	D6	489.495	727
D6_WT-1_CELL1399_N3	D6	2812.61	1312
D6_WT-1_CELL2555_N2	D6	6075.2	2144
D6_WT-1_CELL5248_N1	D6	2311.66	828
D6_WT-1_CELL1247_N2	D6	4743.02	1988
D6_WT-1_CELL2975_N1	D6	3603.64	1657
D6_WT-1_CELL5992_N1	D6	2484.62	1100
D6_WT-1_CELL1603_N2	D6	4342.66	1621
D6_WT-1_CELL2271_N2	D6	1789.11	930
D6_WT-1_CELL5186_N1	D6	2255.79	1186
D6_WT-1_CELL5631_N1	D6	1901.59	761
D6_WT-1_CELL1196_N2	D6	4292.05	1565
D6_WT-1_CELL5560_N1	D6	1274.7	743
D6_WT-1_CELL2278_N2	D6	2541.42	1304
D6_WT-1_CELL1503_N1	D6	1414.47	752
D6_WT-1_CELL11639_N1	D6	744.167	447
D6_WT-1_CELL5235_N1	D6	1234.68	561
D6_WT-1_CELL6840_N1	D6	1143.01	698
D6_WT-1_CELL11322_N1	D6	202.406	666
D6_WT-1_CELL3337_N1	D6	1835.58	842
D6_WT-1_CELL2513_N2	D6	3294.74	1490
D6_WT-1_CELL3540_N1	D6	1915.17	955
D6_WT-1_CELL3063_N1	D6	2633.79	1035
D6_WT-1_CELL2165_N2	D6	5868.3	2121
D6_WT-1_CELL3923_N1	D6	811.462	466
D6_WT-1_CELL7776_N1	D6	811.044	427
D6_WT-1_CELL8834_N1	D6	1204.43	743
D6_WT-1_CELL11851_N1	D6	1803.44	1046
D6_WT-1_CELL10323_N1	D6	437.415	1521
D6_WT-1_CELL8366_N1	D6	741.712	514
D6_WT-1_CELL6931_N1	D6	2782.45	1258
D6_WT-1_CELL8672_N1	D6	6215.46	2155
D6_WT-1_CELL11098_N1	D6	1227.53	720
D6_WT-1_CELL11068_N1	D6	1759.22	893
D6_WT-1_CELL8345_N1	D6	3699.85	1647
D6_WT-1_CELL1043_N1	D6	2583.5	1252
D6_WT-1_CELL2566_N2	D6	2835.18	1404
D6_WT-1_CELL10859_N1	D6	3204.82	1352
D6_WT-1_CELL2597_N2	D6	1088.01	1339
D6_WT-1_CELL2978_N2	D6	3548.4	1375
D6_WT-1_CELL7575_N1	D6	931.639	519
D6_WT-1_CELL10841_N1	D6	1401.14	770
D6_WT-1_CELL4483_N1	D6	992.316	489
D6_WT-1_CELL9493_N1	D6	1018.78	547
D6_WT-1_CELL9982_N1	D6	4826.93	1258
D6_WT-1_CELL6109_N1	D6	1281.74	639
D6_WT-1_CELL8314_N1	D6	1915.17	946
D6_WT-1_CELL2896_N2	D6	2889.97	1537
D6_WT-1_CELL6673_N1	D6	2931.77	2178
D6_WT-1_CELL3517_N1	D6	3400.17	1299
D6_WT-1_CELL6564_N1	D6	1599.97	761
D6_WT-1_CELL7950_N1	D6	6914.78	2453
D6_WT-1_CELL415_N3	D6	13372.9	3536
D6_WT-1_CELL6746_N1	D6	1228.78	708
D6_WT-1_CELL7638_N1	D6	1625.39	711
D6_WT-1_CELL2264_N3	D6	3860.28	1898
D6_WT-1_CELL2948_N1	D6	6215.27	2149
D6_WT-1_CELL11366_N1	D6	4465.56	2285
D6_WT-1_CELL6043_N1	D6	3256.32	1096
D6_WT-1_CELL3478_N1	D6	1379.45	700
D6_WT-1_CELL2644_N1	D6	3319.94	1270
D6_WT-1_CELL2860_N2	D6	8719.22	2984
D6_WT-1_CELL8720_N1	D6	3044.06	1097
D6_WT-1_CELL7013_N1	D6	1638.62	1109
D6_WT-1_CELL1904_N2	D6	5045.03	1961
D6_WT-1_CELL460_N2	D6	2972.09	1368
D6_WT-1_CELL7810_N1	D6	1832.67	1101
D6_WT-1_CELL9839_N1	D6	1727.93	887
D6_WT-1_CELL7197_N1	D6	1817.5	873
D6_WT-1_CELL2694_N2	D6	2301.13	1125
D6_WT-1_CELL5237_N1	D6	1838.12	830
D6_WT-1_CELL11865_N1	D6	2224.32	964
D6_WT-1_CELL7666_N1	D6	1845.3	1410
D6_WT-1_CELL2207_N1	D6	2598.66	1460
D6_WT-1_CELL7299_N1	D6	3292.93	1254
D6_WT-1_CELL8842_N1	D6	894.542	677
D6_WT-1_CELL9544_N1	D6	870.095	499
D6_WT-1_CELL2459_N2	D6	5112.93	1880
D6_WT-1_CELL1063_N2	D6	7699.81	2418
D6_WT-1_CELL547_N1	D6	706.482	842
D6_WT-1_CELL327_N1	D6	1115.35	540
D6_WT-1_CELL7821_N1	D6	2705.82	1203
D6_WT-1_CELL9876_N1	D6	955.526	646
D6_WT-1_CELL3637_N1	D6	3269.87	1297
D6_WT-1_CELL6447_N1	D6	836.308	628
D6_WT-1_CELL9564_N1	D6	5212.18	1595
D6_WT-1_CELL5240_N1	D6	1120.38	513
D6_WT-1_CELL1278_N2	D6	3180.28	1464
D6_WT-1_CELL6281_N1	D6	2358.88	1667
D6_WT-1_CELL2175_N2	D6	2780.57	1222
D6_WT-1_CELL4543_N1	D6	1061.74	473
D6_WT-1_CELL1432_N1	D6	2596.75	907
D6_WT-1_CELL6316_N1	D6	1201.97	660
D6_WT-1_CELL11716_N1	D6	2967.25	1324
D6_WT-1_CELL5713_N1	D6	600.531	440
D6_WT-1_CELL9686_N1	D6	926.459	499
D6_WT-1_CELL3445_N1	D6	2674.69	1223
D6_WT-1_CELL5997_N1	D6	2393.75	1219
D6_WT-1_CELL9293_N1	D6	4520.79	1787
D6_WT-1_CELL207_N3	D6	6054.18	2270
D6_WT-1_CELL8704_N1	D6	2436.02	1095
D6_WT-1_CELL4702_N1	D6	1735	770
D6_WT-1_CELL268_N2	D6	1763.99	1524
D6_WT-1_CELL1384_N1	D6	4206.79	1556
D6_WT-1_CELL7181_N1	D6	1966.6	915
D6_WT-1_CELL8584_N1	D6	646.139	443
D6_WT-1_CELL646_N3	D6	6114.34	2461
D6_WT-1_CELL11666_N1	D6	2097.44	1023
D6_WT-1_CELL156_N2	D6	5371.13	2207
D6_WT-1_CELL5338_N1	D6	1346.06	616
D6_WT-1_CELL8171_N1	D6	1221.54	648
D6_WT-1_CELL1638_N2	D6	1551	1513
D6_WT-1_CELL5919_N1	D6	2497.47	1178
D6_WT-1_CELL1115_N2	D6	4066.29	1626
D6_WT-1_CELL2317_N2	D6	6783.61	2161
D6_WT-1_CELL1135_N3	D6	4811.75	2391
D6_WT-1_CELL5984_N1	D6	799.552	525
D6_WT-1_CELL6410_N1	D6	3458.69	2129
D6_WT-1_CELL10692_N1	D6	1103.18	539
D6_WT-1_CELL816_N2	D6	2592.02	1065
D6_WT-1_CELL8135_N1	D6	906.755	469
D6_WT-1_CELL915_N2	D6	2511.27	1079
D6_WT-1_CELL8130_N1	D6	1575.79	837
D6_WT-1_CELL215_N1	D6	3924.29	1241
D6_WT-1_CELL9191_N1	D6	2819.21	1445
D6_WT-1_CELL7814_N1	D6	661.55	414
D6_WT-1_CELL11698_N1	D6	2757.58	1652
D6_WT-1_CELL1112_N1	D6	5896.36	2185
D6_WT-1_CELL4687_N1	D6	957.45	517
D6_WT-1_CELL11270_N1	D6	653.894	465
D6_WT-1_CELL11029_N1	D6	1382.49	1126
D6_WT-1_CELL2714_N2	D6	2103.27	882
D6_WT-1_CELL9510_N1	D6	1372.74	734
D6_WT-1_CELL6351_N1	D6	7413.48	2410
D6_WT-1_CELL10232_N1	D6	876.053	563
D6_WT-1_CELL891_N3	D6	4308.13	1645
D6_WT-1_CELL1991_N1	D6	1107.89	472
D6_WT-1_CELL6191_N1	D6	1282.48	580
D6_WT-1_CELL11542_N1	D6	2006.83	877
D6_WT-1_CELL2117_N2	D6	2279.88	1130
D6_WT-1_CELL1045_N2	D6	9050.01	2980
D6_WT-1_CELL8058_N1	D6	3764.29	1630
D6_WT-1_CELL10023_N1	D6	2431.18	1142
D6_WT-1_CELL5401_N1	D6	4352.55	1604
D6_WT-1_CELL1819_N3	D6	6556.98	2546
D6_WT-1_CELL2634_N2	D6	3297.12	1526
D6_WT-1_CELL11301_N1	D6	1774.9	964
D6_WT-1_CELL3641_N1	D6	917.012	589
D6_WT-1_CELL5194_N1	D6	961.693	495
D6_WT-1_CELL2904_N2	D6	2820.15	1463
D6_WT-1_CELL2877_N1	D6	1416.38	781
D6_WT-1_CELL6524_N1	D6	1470.6	660
D6_WT-1_CELL1591_N2	D6	621.952	975
D6_WT-1_CELL6598_N1	D6	2369.51	1020
D6_WT-1_CELL9219_N1	D6	1181.47	560
D6_WT-1_CELL10115_N1	D6	951.592	703
D6_WT-1_CELL9156_N1	D6	1518.82	1360
D6_WT-1_CELL419_N1	D6	4981.29	1800
D6_WT-1_CELL7445_N1	D6	1114.45	513
D6_WT-1_CELL2850_N2	D6	4358.2	1640
D6_WT-1_CELL603_N1	D6	1464.49	793
D6_WT-1_CELL503_N2	D6	4298.11	2037
D6_WT-1_CELL11087_N1	D6	7230.07	2101
D6_WT-1_CELL6995_N1	D6	2429.35	1003
D6_WT-1_CELL5118_N1	D6	1928.99	864
D6_WT-1_CELL1570_N2	D6	4445.6	1921
D6_WT-1_CELL1932_N2	D6	3543.43	1376
D6_WT-1_CELL5615_N1	D6	938.99	615
D6_WT-1_CELL3054_N1	D6	793.547	566
D6_WT-1_CELL303_N4	D6	6518.56	2374
D6_WT-1_CELL1920_N2	D6	1289.15	1081
D6_WT-1_CELL9853_N1	D6	1101.26	542
D6_WT-1_CELL3877_N1	D6	3571.27	1485
D6_WT-1_CELL6803_N1	D6	598.557	463
D6_WT-1_CELL11280_N1	D6	4393.89	1671
D6_WT-1_CELL1659_N1	D6	2356.13	1069
D6_WT-1_CELL11462_N1	D6	1175.16	651
D6_WT-1_CELL9239_N1	D6	4028.92	1778
D6_WT-1_CELL3928_N1	D6	881.244	491
D6_WT-1_CELL10147_N1	D6	1436.13	761
D6_WT-1_CELL11749_N1	D6	1269.26	635
D6_WT-1_CELL2274_N2	D6	6312.62	2322
D6_WT-1_CELL6994_N1	D6	2150.39	1595
D6_WT-1_CELL1139_N3	D6	4499.19	1688
D6_WT-1_CELL7110_N1	D6	1293.1	639
D6_WT-1_CELL6589_N1	D6	1772.5	935
D6_WT-1_CELL6722_N1	D6	1116.34	770
D6_WT-1_CELL4831_N1	D6	3443.37	1495
D6_WT-1_CELL1201_N2	D6	4462.53	1896
D6_WT-1_CELL3803_N1	D6	2550.7	1311
D6_WT-1_CELL3596_N1	D6	1058.08	667
D6_WT-1_CELL1531_N3	D6	3141.57	1520
D6_WT-1_CELL2769_N1	D6	1576.2	746
D6_WT-1_CELL4574_N1	D6	2780.93	1300
D6_WT-1_CELL2428_N2	D6	2542.76	1079
D6_WT-1_CELL4175_N1	D6	2319.88	1143
D6_WT-1_CELL5550_N1	D6	3551.35	1566
D6_WT-1_CELL2400_N4	D6	11554.4	3745
D6_WT-1_CELL5284_N1	D6	776.322	499
D6_WT-1_CELL3977_N1	D6	2586.22	1005
D6_WT-1_CELL1293_N2	D6	3451.66	1629
D6_WT-1_CELL2403_N2	D6	1387.19	1023
D6_WT-1_CELL4791_N1	D6	1987.3	989
D6_WT-1_CELL10758_N1	D6	1876.33	941
D6_WT-1_CELL2776_N1	D6	1122.35	635
D6_WT-1_CELL6649_N1	D6	3674.38	1642
D6_WT-1_CELL10490_N1	D6	1193.39	648
D6_WT-1_CELL9117_N1	D6	1069.33	875
D6_WT-1_CELL10298_N1	D6	2807.14	1765
D6_WT-1_CELL1847_N2	D6	5014.09	1974
D6_WT-1_CELL1585_N2	D6	3106.15	1321
D6_WT-1_CELL3633_N1	D6	3275.51	1347
D6_WT-1_CELL7710_N1	D6	2083.28	1187
D6_WT-1_CELL8522_N1	D6	2048.04	1076
D6_WT-1_CELL8247_N1	D6	2180.62	963
D6_WT-1_CELL9121_N1	D6	1029.44	546
D6_WT-1_CELL664_N2	D6	3033.82	1454
D6_WT-1_CELL8125_N1	D6	1470.12	787
D6_WT-1_CELL7482_N1	D6	1377.03	761
D6_WT-1_CELL560_N1	D6	2057.86	995
D6_WT-1_CELL2657_N2	D6	2095.04	925
D6_WT-1_CELL10922_N1	D6	429.436	559
D6_WT-1_CELL11800_N1	D6	1273.17	568
D6_WT-1_CELL4254_N1	D6	1755.05	947
D6_WT-1_CELL10470_N1	D6	3152.69	1495
D6_WT-1_CELL1679_N1	D6	883.056	459
D6_WT-1_CELL1500_N2	D6	11435.6	2953
D6_WT-1_CELL11395_N1	D6	1308.64	576
D6_WT-1_CELL9147_N1	D6	1772.32	1061
D6_WT-1_CELL2432_N1	D6	868.131	431
D6_WT-1_CELL8302_N1	D6	689.143	401
D6_WT-1_CELL3170_N1	D6	1346.39	604
D6_WT-1_CELL4393_N1	D6	892.361	671
D6_WT-1_CELL8253_N1	D6	1876.57	1189
D6_WT-1_CELL2253_N2	D6	4504.6	1806
D6_WT-1_CELL3764_N1	D6	1426.1	1042
D6_WT-1_CELL2743_N2	D6	2371.48	1150
D6_WT-1_CELL436_N2	D6	2108.1	931
D6_WT-1_CELL10158_N1	D6	2031.48	1189
D6_WT-1_CELL843_N1	D6	961.786	547
D6_WT-1_CELL539_N2	D6	4170.94	1755
D6_WT-1_CELL11780_N1	D6	1074.34	624
D6_WT-1_CELL6699_N1	D6	4358.69	1725
D6_WT-1_CELL11795_N1	D6	1638.46	971
D6_WT-1_CELL396_N1	D6	2170.88	964
D6_WT-1_CELL6063_N1	D6	2760.22	1045
D6_WT-1_CELL722_N4	D6	4959.87	1878
D6_WT-1_CELL6744_N1	D6	2481.43	1363
D6_WT-1_CELL8276_N1	D6	1332.78	698
D6_WT-1_CELL7059_N1	D6	2674.58	1058
D6_WT-1_CELL1316_N2	D6	2694.01	1257
D6_WT-1_CELL2015_N4	D6	9187.02	2562
D6_WT-1_CELL2186_N3	D6	3597.62	1316
D6_WT-1_CELL6934_N1	D6	1828.16	1045
D6_WT-1_CELL2374_N1	D6	3713.6	1390
D6_WT-1_CELL2483_N1	D6	902.727	472
D6_WT-1_CELL4544_N1	D6	778.317	509
D6_WT-1_CELL11079_N1	D6	1594.46	763
D6_WT-1_CELL331_N3	D6	11321.6	2913
D6_WT-1_CELL5954_N1	D6	2443.38	983
D6_WT-1_CELL5607_N1	D6	1121.99	664
D6_WT-1_CELL4347_N1	D6	1542.72	739
D6_WT-1_CELL8917_N1	D6	852.811	428
D6_WT-1_CELL11129_N1	D6	823.687	537
D6_WT-1_CELL4091_N1	D6	2897.63	1317
D6_WT-1_CELL8520_N1	D6	1335.93	795
D6_WT-1_CELL11843_N1	D6	888.688	434
D6_WT-1_CELL7542_N1	D6	3174.88	1453
D6_WT-1_CELL1822_N2	D6	3545.79	1566
D6_WT-1_CELL1007_N2	D6	3616.98	1318
D6_WT-1_CELL5092_N1	D6	1907.96	855
D6_WT-1_CELL2266_N3	D6	1700.76	1594
D6_WT-1_CELL3483_N1	D6	3118.65	1320
D6_WT-1_CELL10733_N1	D6	925.223	419
D6_WT-1_CELL5050_N1	D6	914.783	564
D6_WT-1_CELL11532_N1	D6	3797.2	1730
D6_WT-1_CELL176_N2	D6	2818.98	1049
D6_WT-1_CELL704_N2	D6	3492.69	1450
D6_WT-1_CELL9260_N1	D6	816.434	473
D6_WT-1_CELL4711_N1	D6	1593.94	797
D6_WT-1_CELL4644_N1	D6	2495.79	1053
D6_WT-1_CELL11340_N1	D6	1707.94	803
D6_WT-1_CELL9091_N1	D6	1011.89	491
D6_WT-1_CELL5702_N1	D6	2821.84	1145
D6_WT-1_CELL4159_N1	D6	3219.13	1307
D6_WT-1_CELL8566_N1	D6	1555.28	814
D6_WT-1_CELL6721_N1	D6	2533.58	1456
D6_WT-1_CELL6496_N1	D6	1466.38	738
D6_WT-1_CELL1952_N2	D6	3383.22	1636
D6_WT-1_CELL392_N2	D6	6899.33	2599
D6_WT-1_CELL7827_N1	D6	2217.19	954
D6_WT-1_CELL8823_N1	D6	2555.55	1229
D6_WT-1_CELL2583_N2	D6	5109.32	2131
D6_WT-1_CELL1464_N1	D6	2529.54	1272
D6_WT-1_CELL5772_N1	D6	5008.88	2009
D6_WT-1_CELL2071_N2	D6	3946.78	1647
D6_WT-1_CELL11002_N1	D6	1913.71	921
D6_WT-1_CELL11157_N1	D6	1149.37	705
D6_WT-1_CELL10871_N1	D6	1060.39	576
D6_WT-1_CELL8521_N1	D6	1711.6	878
D6_WT-1_CELL7268_N1	D6	864.972	437
D6_WT-1_CELL5768_N1	D6	1843.51	1525
D6_WT-1_CELL609_N2	D6	3299.32	1358
D6_WT-1_CELL7146_N1	D6	5570.53	2340
D6_WT-1_CELL5282_N1	D6	644.162	526
D6_WT-1_CELL10099_N1	D6	1416.46	745
D6_WT-1_CELL8713_N1	D6	1320.08	881
D6_WT-1_CELL6971_N1	D6	919.675	520
D6_WT-1_CELL1030_N2	D6	1736.24	945
D6_WT-1_CELL2123_N2	D6	1526.95	1016
D6_WT-1_CELL4277_N1	D6	1692.1	929
D6_WT-1_CELL9238_N1	D6	1595.75	813
D6_WT-1_CELL5238_N1	D6	1817.38	859
D6_WT-1_CELL1562_N2	D6	9943.51	3068
D6_WT-1_CELL3194_N1	D6	2479.88	1089
D6_WT-1_CELL9460_N1	D6	1865.7	860
D6_WT-1_CELL8587_N1	D6	2861.21	1389
D6_WT-1_CELL4935_N1	D6	813.616	483
D6_WT-1_CELL8711_N1	D6	1010.67	703
D6_WT-1_CELL4275_N1	D6	1001	541
D6_WT-1_CELL6379_N1	D6	748.169	543
D6_WT-1_CELL3694_N1	D6	1443.39	783
D6_WT-1_CELL5054_N1	D6	1453.48	835
D6_WT-1_CELL2509_N1	D6	2264.19	895
D6_WT-1_CELL10449_N1	D6	1093.45	569
D6_WT-1_CELL778_N1	D6	1019.14	474
D6_WT-1_CELL2684_N2	D6	2403.97	1077
D6_WT-1_CELL1261_N2	D6	4910.35	1820
D6_WT-1_CELL8263_N1	D6	4054.81	1414
D6_WT-1_CELL2477_N2	D6	5492.72	2357
D6_WT-1_CELL793_N2	D6	2543.73	1111
D6_WT-1_CELL11419_N1	D6	1816.92	915
D6_WT-1_CELL1821_N2	D6	2523.67	1371
D6_WT-1_CELL2280_N2	D6	2989.48	1480
D6_WT-1_CELL534_N2	D6	2223.47	1317
D6_WT-1_CELL3359_N1	D6	1139.6	669
D6_WT-1_CELL7242_N1	D6	2046.64	1015
D6_WT-1_CELL1442_N2	D6	3485.78	1607
D6_WT-1_CELL885_N2	D6	9656.2	3051
D6_WT-1_CELL5843_N1	D6	427.253	467
D6_WT-1_CELL5101_N1	D6	932.161	454
D6_WT-1_CELL6201_N1	D6	1779.79	969
D6_WT-1_CELL6233_N1	D6	2764.55	1243
D6_WT-1_CELL3842_N1	D6	3825.64	2011
D6_WT-1_CELL1481_N2	D6	5768.47	2502
D6_WT-1_CELL3205_N1	D6	1472.7	669
D6_WT-1_CELL1530_N1	D6	1660.75	1515
D6_WT-1_CELL4708_N1	D6	2718.73	982
D6_WT-1_CELL11333_N1	D6	10839.3	3609
D6_WT-1_CELL7226_N1	D6	3618.07	1398
D6_WT-1_CELL6969_N1	D6	1470.01	659
D6_WT-1_CELL7034_N1	D6	1353.18	723
D6_WT-1_CELL748_N1	D6	3501.42	1354
D6_WT-1_CELL1092_N1	D6	1423.15	609
D6_WT-1_CELL6751_N1	D6	2170.06	1001
D6_WT-1_CELL5150_N1	D6	4232.24	1745
D6_WT-1_CELL1611_N2	D6	3286.04	1408
D6_WT-1_CELL10821_N1	D6	853.112	759
D6_WT-1_CELL6691_N1	D6	929.204	472
D6_WT-1_CELL8887_N1	D6	1647.72	1191
D6_WT-1_CELL2814_N1	D6	1812.63	719
D6_WT-1_CELL9230_N1	D6	3018.99	1309
D6_WT-1_CELL5582_N1	D6	1942.96	1078
D6_WT-1_CELL9337_N1	D6	3471.65	1487
D6_WT-1_CELL10347_N1	D6	5454.95	1932
D6_WT-1_CELL2682_N1	D6	931.836	541
D6_WT-1_CELL4551_N1	D6	3436.77	1530
D6_WT-1_CELL2954_N2	D6	2188.57	1500
D6_WT-1_CELL3218_N1	D6	696.784	409
D6_WT-1_CELL623_N3	D6	7096.73	2650
D6_WT-1_CELL913_N2	D6	2378.74	1140
D6_WT-1_CELL8670_N1	D6	3553.39	1446
D6_WT-1_CELL1411_N3	D6	2338.71	1411
D6_WT-1_CELL3916_N1	D6	4042.29	1241
D6_WT-1_CELL9704_N1	D6	2257.21	919
D6_WT-1_CELL2089_N2	D6	2827.11	1289
D6_WT-1_CELL3434_N1	D6	2432.29	1084
D6_WT-1_CELL8442_N1	D6	1188.65	686
D6_WT-1_CELL8406_N1	D6	860.534	433
D6_WT-1_CELL5478_N1	D6	3593.11	1336
D6_WT-1_CELL5413_N1	D6	5527.36	2660
D6_WT-1_CELL7796_N1	D6	1519.85	727
D6_WT-1_CELL575_N3	D6	7376.2	2336
D6_WT-1_CELL1806_N2	D6	5075.36	1945
D6_WT-1_CELL318_N2	D6	3823.07	1618
D6_WT-1_CELL10834_N1	D6	534.627	461
D6_WT-1_CELL5320_N1	D6	956.096	437
D6_WT-1_CELL5841_N1	D6	1516.46	707
D6_WT-1_CELL3187_N1	D6	1199.3	718
D6_WT-1_CELL7151_N1	D6	3957.49	1588
D6_WT-1_CELL7557_N1	D6	1543.69	822
D6_WT-1_CELL5695_N1	D6	3541.2	1732
D6_WT-1_CELL10745_N1	D6	2325.31	1031
D6_WT-1_CELL11688_N1	D6	3010.82	1267
D6_WT-1_CELL8395_N1	D6	2353.73	983
D6_WT-1_CELL9977_N1	D6	837.794	466
D6_WT-1_CELL6202_N1	D6	931.296	483
D6_WT-1_CELL276_N2	D6	5111.8	1773
D6_WT-1_CELL689_N1	D6	886.322	577
D6_WT-1_CELL1019_N2	D6	3170.46	1155
D6_WT-1_CELL7455_N1	D6	984.309	490
D6_WT-1_CELL1643_N2	D6	4411.79	1968
D6_WT-1_CELL1254_N2	D6	3352.75	1425
D6_WT-1_CELL9989_N1	D6	2553.89	1393
D6_WT-1_CELL9652_N1	D6	758.251	449
D6_WT-1_CELL6198_N1	D6	3035.42	1915
D6_WT-1_CELL4302_N1	D6	3383.03	1457
D6_WT-1_CELL863_N2	D6	5866.39	2248
D6_WT-1_CELL5799_N1	D6	1426.84	693
D6_WT-1_CELL9119_N1	D6	2796.93	1710
D6_WT-1_CELL2225_N2	D6	2853.13	1350
D6_WT-1_CELL325_N2	D6	3012.07	1253
D6_WT-1_CELL11767_N1	D6	3327.02	1276
D6_WT-1_CELL8859_N1	D6	2216.98	1037
D6_WT-1_CELL1258_N1	D6	1167.74	1198
D6_WT-1_CELL7262_N1	D6	860.406	406
D6_WT-1_CELL8320_N1	D6	1159.1	726
D6_WT-1_CELL11266_N1	D6	2416.3	1053
D6_WT-1_CELL1140_N1	D6	2583.54	1197
D6_WT-1_CELL4695_N1	D6	3402.95	1943
D6_WT-1_CELL124_N1	D6	1119.91	605
D6_WT-1_CELL5301_N1	D6	2090.49	958
D6_WT-1_CELL3707_N1	D6	2099.16	977
D6_WT-1_CELL7415_N1	D6	856.989	408
D6_WT-1_CELL1079_N2	D6	6610.13	2022
D6_WT-1_CELL8904_N1	D6	4157.22	1596
D6_WT-1_CELL3801_N1	D6	987.125	510
D6_WT-1_CELL3931_N1	D6	947.197	594
D6_WT-1_CELL1243_N2	D6	2592.26	1293
D6_WT-1_CELL5718_N1	D6	1149.67	570
D6_WT-1_CELL10006_N1	D6	2567.15	1007
D6_WT-1_CELL1755_N2	D6	2290.26	1172
D6_WT-1_CELL7389_N1	D6	940.208	533
D6_WT-1_CELL883_N2	D6	4542.21	1653
D6_WT-1_CELL6632_N1	D6	3319.15	1445
D6_WT-1_CELL9057_N1	D6	2076.94	1024
D6_WT-1_CELL6641_N1	D6	1315.12	1037
D6_WT-1_CELL2407_N2	D6	2047.48	1319
D6_WT-1_CELL3468_N1	D6	1783.44	853
D6_WT-1_CELL607_N2	D6	4610.68	1799
D6_WT-1_CELL5056_N1	D6	645.606	562
D6_WT-1_CELL6580_N1	D6	1086.88	606
D6_WT-1_CELL11824_N1	D6	2310.96	1183
D6_WT-1_CELL2281_N2	D6	2010.24	1299
D6_WT-1_CELL11810_N1	D6	4778.73	1890
D6_WT-1_CELL9621_N1	D6	4558.36	1780
D6_WT-1_CELL9397_N1	D6	1113.41	676
D6_WT-1_CELL1159_N2	D6	2866.4	1457
D6_WT-1_CELL10032_N1	D6	913.921	602
D6_WT-1_CELL1935_N2	D6	4608.01	1807
D6_WT-1_CELL11529_N1	D6	2089.99	918
D6_WT-1_CELL3556_N1	D6	12042.2	3390
D6_WT-1_CELL6473_N1	D6	2233.33	956
D6_WT-1_CELL9674_N1	D6	6124.79	2183
D6_WT-1_CELL11517_N1	D6	3250.6	1428
D6_WT-1_CELL10822_N1	D6	1728.75	777
D6_WT-1_CELL953_N2	D6	2080.98	1013
D6_WT-1_CELL2294_N2	D6	3912.75	1456
D6_WT-1_CELL1155_N2	D6	5765.05	2246
D6_WT-1_CELL3676_N1	D6	1163.49	477
D6_WT-1_CELL5368_N1	D6	5281.88	1556
D6_WT-1_CELL10178_N1	D6	1086.44	538
D6_WT-1_CELL4081_N1	D6	2235.19	993
D6_WT-1_CELL3617_N1	D6	1582.4	608
D6_WT-1_CELL1878_N2	D6	3643.61	1515
D6_WT-1_CELL2605_N1	D6	1385.64	635
D6_WT-1_CELL6166_N1	D6	880.062	551
D6_WT-1_CELL9566_N1	D6	6816.51	2338
D6_WT-1_CELL10062_N1	D6	3464.76	1640
D6_WT-1_CELL4165_N1	D6	768.669	481
D6_WT-1_CELL8123_N1	D6	1400.06	982
D6_WT-1_CELL1295_N1	D6	1323.86	609
D6_WT-1_CELL5068_N1	D6	1463.06	600
D6_WT-1_CELL9085_N1	D6	1351.41	636
D6_WT-1_CELL6384_N1	D6	612.444	471
D6_WT-1_CELL1558_N3	D6	6491.87	2728
D6_WT-1_CELL4969_N1	D6	3061.41	1639
D6_WT-1_CELL3350_N1	D6	1382.69	583
D6_WT-1_CELL11330_N1	D6	3122.77	1292
D6_WT-1_CELL2830_N1	D6	2587.56	1128
D6_WT-1_CELL9559_N1	D6	2489.9	1127
D6_WT-1_CELL3687_N1	D6	1946.03	890
D6_WT-1_CELL5022_N1	D6	2182.03	1071
D6_WT-1_CELL8939_N1	D6	3252.26	1154
D6_WT-1_CELL10109_N1	D6	2506.89	1227
D6_WT-1_CELL233_N2	D6	5564.49	1963
D6_WT-1_CELL7364_N1	D6	783.122	452
D6_WT-1_CELL2739_N1	D6	799.665	501
D6_WT-1_CELL7629_N1	D6	2547.23	1212
D6_WT-1_CELL11665_N1	D6	2033.57	953
D6_WT-1_CELL11406_N1	D6	4034.57	1708
D6_WT-1_CELL8492_N1	D6	966.911	574
D6_WT-1_CELL9133_N1	D6	620.365	551
D6_WT-1_CELL10772_N1	D6	1443.1	721
D6_WT-1_CELL10105_N1	D6	1379.66	536
D6_WT-1_CELL10423_N1	D6	1015.43	543
D6_WT-1_CELL39_N1	D6	7086.55	2195
D6_WT-1_CELL2573_N2	D6	4259.61	1567
D6_WT-1_CELL515_N3	D6	7498.86	2509
D6_WT-1_CELL2420_N1	D6	1544.25	838
D6_WT-1_CELL2297_N2	D6	1853.37	831
D6_WT-1_CELL2935_N2	D6	3585.55	1558
D6_WT-1_CELL6887_N1	D6	3083.71	1417
D6_WT-1_CELL1263_N1	D6	2198.04	1234
D6_WT-1_CELL1392_N2	D6	6753.44	2531
D6_WT-1_CELL6786_N1	D6	4010.63	1617
D6_WT-1_CELL3402_N1	D6	1536.71	673
D6_WT-1_CELL1763_N3	D6	4402.2	2250
D6_WT-1_CELL11207_N1	D6	1458.68	688
D6_WT-1_CELL1740_N1	D6	1601.37	828
D6_WT-1_CELL1023_N1	D6	1733.89	843
D6_WT-1_CELL110_N3	D6	3566.04	2688
D6_WT-1_CELL3808_N1	D6	2067.63	1097
D6_WT-1_CELL8862_N1	D6	518.121	574
D6_WT-1_CELL1788_N2	D6	7676.84	2736
D6_WT-1_CELL8281_N1	D6	2221.15	1627
D6_WT-1_CELL3332_N1	D6	1299.13	655
D6_WT-1_CELL4991_N1	D6	4060.27	1665
D6_WT-1_CELL3782_N1	D6	1959.68	727
D6_WT-1_CELL4120_N1	D6	2235.14	978
D6_WT-1_CELL8325_N1	D6	4114.78	1612
D6_WT-1_CELL1069_N2	D6	3441.35	1391
D6_WT-1_CELL4455_N1	D6	1274.23	638
D6_WT-1_CELL13_N1	D6	4718.78	1713
D6_WT-1_CELL10044_N1	D6	2779.99	1237
D6_WT-1_CELL8248_N1	D6	2998.16	1713
D6_WT-1_CELL10618_N1	D6	2232.49	1021
D6_WT-1_CELL529_N2	D6	5148.83	1698
D6_WT-1_CELL86_N2	D6	1727.91	1046
D6_WT-1_CELL6536_N1	D6	2489.13	944
D6_WT-1_CELL11138_N1	D6	6010.83	1914
D6_WT-1_CELL5863_N1	D6	2471.55	1102
D6_WT-1_CELL1721_N1	D6	1467.51	718
D6_WT-1_CELL10747_N1	D6	2048.06	1217
D6_WT-1_CELL7175_N1	D6	2083.64	1009
D6_WT-1_CELL7007_N1	D6	1191.87	574
D6_WT-1_CELL3774_N1	D6	755.244	477
D6_WT-1_CELL10538_N1	D6	1485.46	868
D6_WT-1_CELL5652_N1	D6	712.065	463
D6_WT-1_CELL9253_N1	D6	735.66	527
D6_WT-1_CELL6135_N1	D6	5913.77	2251
D6_WT-1_CELL6954_N1	D6	2321.02	1132
D6_WT-1_CELL7966_N1	D6	1402.38	664
D6_WT-1_CELL9456_N1	D6	2174.19	1062
D6_WT-1_CELL10801_N1	D6	1614.93	940
D6_WT-1_CELL10653_N1	D6	2966.33	1936
D6_WT-1_CELL2108_N1	D6	2182.75	1008
D6_WT-1_CELL2943_N1	D6	1359.76	643
D6_WT-1_CELL8666_N1	D6	1538	648
D6_WT-1_CELL11717_N1	D6	978.935	684
D6_WT-1_CELL492_N2	D6	2614.92	2114
D6_WT-1_CELL2489_N2	D6	2535.55	1178
D6_WT-1_CELL5599_N1	D6	3061.5	1591
D6_WT-1_CELL6623_N1	D6	2255.26	961
D6_WT-1_CELL8952_N1	D6	2904.77	1232
D6_WT-1_CELL7627_N1	D6	660.17	530
D6_WT-1_CELL1163_N3	D6	6180.09	2213
D6_WT-1_CELL9060_N1	D6	1421.38	783
D6_WT-1_CELL6542_N1	D6	5014.98	1789
D6_WT-1_CELL6842_N1	D6	3138.92	1385
D6_WT-1_CELL8517_N1	D6	882.023	410
D6_WT-1_CELL1429_N2	D6	13280.8	3717
D6_WT-1_CELL7825_N1	D6	904.281	708
D6_WT-1_CELL3753_N1	D6	4125.91	1678
D6_WT-1_CELL9249_N1	D6	662.2	669
D6_WT-1_CELL11772_N1	D6	3166.47	1110
D6_WT-1_CELL391_N2	D6	3401.54	1937
D6_WT-1_CELL4938_N1	D6	2499.7	1267
D6_WT-1_CELL2983_N1	D6	7014.44	2412
D6_WT-1_CELL2616_N2	D6	2825.11	1311
D6_WT-1_CELL2884_N1	D6	2512.69	1210
D6_WT-1_CELL1374_N3	D6	5528.27	1787
D6_WT-1_CELL1037_N2	D6	2508.93	1178
D6_WT-1_CELL1693_N2	D6	4308.8	1794
D6_WT-1_CELL253_N3	D6	5678.71	1821
D6_WT-1_CELL3796_N1	D6	1220.17	651
D6_WT-1_CELL8084_N1	D6	1066.43	650
D6_WT-1_CELL2836_N2	D6	2524.57	1480
D6_WT-1_CELL6777_N1	D6	1015.22	541
D6_WT-1_CELL9549_N1	D6	1483.82	700
D6_WT-1_CELL7367_N1	D6	757.035	481
D6_WT-1_CELL4458_N1	D6	2027.37	850
D6_WT-1_CELL5193_N1	D6	1608.14	876
D6_WT-1_CELL6075_N1	D6	1971.5	1063
D6_WT-1_CELL168_N2	D6	6094.84	2194
D6_WT-1_CELL10930_N1	D6	4032.68	1758
D6_WT-1_CELL11465_N1	D6	2698.07	1328
D6_WT-1_CELL43_N4	D6	8052.06	3284
D6_WT-1_CELL3593_N1	D6	1822.47	1153
D6_WT-1_CELL9132_N1	D6	1466.98	684
D6_WT-1_CELL6636_N1	D6	1389.34	798
D6_WT-1_CELL5584_N1	D6	805.424	472
D6_WT-1_CELL5165_N1	D6	2658.34	1108
D6_WT-1_CELL9959_N1	D6	1133.63	747
D6_WT-1_CELL238_N2	D6	2817.24	2211
D6_WT-1_CELL4581_N1	D6	1033.77	424
D6_WT-1_CELL3077_N1	D6	3683.17	1424
D6_WT-1_CELL1836_N3	D6	8152.42	2623
D6_WT-1_CELL9213_N1	D6	2137.39	1070
D6_WT-1_CELL1700_N2	D6	2702.05	1324
D6_WT-1_CELL5887_N1	D6	2105.13	1284
D6_WT-1_CELL1563_N2	D6	3356.19	1482
D6_WT-1_CELL762_N3	D6	4164.27	1802
D6_WT-1_CELL4822_N1	D6	760.761	707
D6_WT-1_CELL2623_N2	D6	2073.55	1161
D6_WT-1_CELL7564_N1	D6	1885.51	844
D6_WT-1_CELL6942_N1	D6	1785.64	879
D6_WT-1_CELL2988_N1	D6	2288.75	1038
D6_WT-1_CELL500_N2	D6	5374.98	2015
D6_WT-1_CELL904_N2	D6	4918.63	1962
D6_WT-1_CELL9862_N1	D6	1020.62	515
D6_WT-1_CELL827_N3	D6	17627.9	4127
D6_WT-1_CELL2826_N2	D6	2402	1066
D6_WT-1_CELL7603_N1	D6	3008.16	1435
D6_WT-1_CELL2799_N2	D6	3062.19	1420
D6_WT-1_CELL10314_N1	D6	2413.09	1045
D6_WT-1_CELL4411_N1	D6	3381.14	1492
D6_WT-1_CELL9144_N1	D6	1688.42	869
D6_WT-1_CELL4450_N1	D6	2305.38	890
D6_WT-1_CELL10168_N1	D6	5189.8	1901
D6_WT-1_CELL6367_N1	D6	1594.93	707
D6_WT-1_CELL10755_N1	D6	1863.19	1181
D6_WT-1_CELL287_N2	D6	3100.76	1271
D6_WT-1_CELL10475_N1	D6	2446.31	1127
D6_WT-1_CELL2219_N1	D6	1892.38	892
D6_WT-1_CELL9568_N1	D6	3778.04	1103
D6_WT-1_CELL8333_N1	D6	1392.09	600
D6_WT-1_CELL9742_N1	D6	3668.08	1533
D6_WT-1_CELL1771_N2	D6	1787.85	908
D6_WT-1_CELL693_N2	D6	2112.93	1198
D6_WT-1_CELL7231_N1	D6	1586.14	1368
D6_WT-1_CELL931_N2	D6	2084.65	1130
D6_WT-1_CELL2144_N2	D6	2453.55	1233
D6_WT-1_CELL6493_N1	D6	1507.45	963
D6_WT-1_CELL8542_N1	D6	1991.06	1051
D6_WT-1_CELL2535_N2	D6	5409.65	2265
D6_WT-1_CELL7574_N1	D6	6831.33	2294
D6_WT-1_CELL8134_N1	D6	3406.55	1619
D6_WT-1_CELL2937_N1	D6	1861.59	929
D6_WT-1_CELL11402_N1	D6	981.948	543
D6_WT-1_CELL7331_N1	D6	1996.56	956
D6_WT-1_CELL175_N2	D6	1639.36	837
D6_WT-1_CELL1853_N2	D6	2821.46	1406
D6_WT-1_CELL11300_N1	D6	1252.68	664
D6_WT-1_CELL8279_N1	D6	5931.56	2457
D6_WT-1_CELL1103_N3	D6	6694.95	2590
[truncated: 374,910+ more rows]
