# Supplementary material for: Integrating single-nucleus RNA sequencing and spatial transcriptomics to elucidate a specialized subpopulation of astrocytes, microglia and vascular cells in brains of mouse model of lipopolysaccharide-induced sepsis-associated encephalopathy
Source: J Neuroinflammation. 2024 Jul 3;21:169. doi: 10.1186/s12974-024-03161-0 (PMC11223438; doi:10.1186/s12974-024-03161-0)
Supplement: Supplementary file 9 — Supplementary Material 9: Supplementary Table 3. Display of DEGs across Astro-2 vs. Astro-1 clusters in snRNA-seq data [file 12974_2024_3161_MOESM9_ESM.xlsx]

## Sheet: Sheet1
	p_val	avg_log2FC	pct.1	pct.2	p_val_adj
Iigp1	0	3.25629	0.765	0.079	0
Cxcl10	0	3.23994	0.806	0.087	0
Gbp6	0	3.1948	0.592	0.045	0
Gbp5	0	3.10092	0.633	0.054	0
Rsad2	0	2.677	0.445	0.049	0
Gm4951	0	2.62023	0.498	0.05	0
Parp14	0	2.52421	0.437	0.043	0
Gm43302	0	2.50597	0.448	0.028	0
Gbp3	0	2.42685	0.594	0.074	0
Igtp	0	2.41977	0.653	0.097	0
Gbp2	0	2.39482	0.635	0.086	0
H2-K1	0	2.25546	0.753	0.245	0
Cp	0	2.17984	0.237	0.042	0
Rnf213	0	2.17206	0.527	0.094	0
Ccl2	0	2.14362	0.26	0.026	0
Ddx60	0	2.0632	0.344	0.051	0
Oasl2	0	2.03077	0.34	0.034	0
Tap1	0	2.01801	0.543	0.086	0
H2-D1	0	2.01592	0.637	0.153	0
Trim30a	0	1.97629	0.291	0.026	0
Far1	0	1.93459	0.664	0.272	0
Herc6	0	1.90323	0.446	0.093	0
Irf1	0	1.88897	0.397	0.067	0
Slc39a14	0	1.8762	0.543	0.155	0
Lcn2	0	1.86837	0.414	0.086	0
Stat2	0	1.83364	0.534	0.135	0
Osmr	0	1.82724	0.432	0.087	0
Irgm1	0	1.82512	0.473	0.084	0
Gbp7	0	1.82356	0.368	0.068	0
Cd274	0	1.79928	0.324	0.037	0
Ifi44	0	1.79453	0.21	0.014	0
Gbp4	0	1.78755	0.125	0.006	0
F830016B08Rik	0	1.77153	0.238	0.019	0
Stat1	0	1.7536	0.434	0.098	0
H2-Q4	0	1.72719	0.295	0.028	0
Rhoj	0	1.69284	0.285	0.051	0
Art3	0	1.66689	0.356	0.046	0
Sbno2	0	1.65219	0.396	0.078	0
Parp9	0	1.61786	0.298	0.051	0
Adamts1	0	1.53428	0.393	0.107	0
Samhd1	2.08219e-305	1.53365	0.264	0.062	6.3313e-301
Ifi47	0	1.5322	0.229	0.025	0
Nfkbia	0	1.51467	0.613	0.236	0
Gbp8	0	1.51186	0.155	0.01	0
Nlrc5	0	1.50059	0.274	0.037	0
Gbp10	0	1.49726	0.233	0.012	0
Trim12a	0	1.49537	0.338	0.083	0
Psmb8	0	1.48768	0.253	0.04	0
H2-T23	0	1.48192	0.301	0.05	0
Serping1	0	1.46741	0.242	0.043	0
Dennd4a	2.68795e-205	1.46289	0.346	0.143	8.17324e-201
Tap2	0	1.42257	0.416	0.113	0
Gm4841	1.13251e-292	1.40835	0.141	0.013	3.44363e-288
Parp12	0	1.40446	0.316	0.078	0
Nptx2	0	1.39716	0.231	0.041	0
Cebpd	0	1.38545	0.365	0.093	0
Ptx3	0	1.38533	0.288	0.058	0
Trafd1	0	1.3843	0.387	0.125	0
Tifa	7.06837e-280	1.37785	0.288	0.08	2.14928e-275
Olfr56	4.89158e-308	1.36835	0.142	0.012	1.48738e-303
Ifit3	0	1.36711	0.279	0.063	0
Crispld2	5.30635e-267	1.36517	0.256	0.064	1.6135e-262
Ddx58	0	1.36185	0.271	0.052	0
Ccnd1	1.286e-167	1.35389	0.149	0.034	3.91033e-163
Icam1	0	1.33671	0.194	0.028	0
Cpne8	1.86742e-232	1.32634	0.286	0.092	5.67827e-228
Cmpk2	2.48449e-247	1.3244	0.18	0.033	7.55458e-243
Dio2	6.53893e-113	1.28233	0.469	0.314	1.98829e-108
Pde4b	2.25314e-231	1.25794	0.489	0.25	6.85111e-227
Ifit1	1.33721e-303	1.2509	0.18	0.025	4.06605e-299
Tlr3	1.76885e-272	1.24398	0.414	0.161	5.37854e-268
B2m	0	1.23704	0.519	0.207	0
Dst	0	1.2337	0.739	0.448	0
H2-T22	2.51115e-297	1.22891	0.22	0.043	7.63565e-293
Birc3	1.36029e-211	1.20947	0.143	0.024	4.13623e-207
Ier3	1.72033e-193	1.20871	0.165	0.036	5.23102e-189
Irgm2	1.63472e-279	1.20465	0.203	0.038	4.97069e-275
Stat3	1.93612e-300	1.20195	0.483	0.196	5.88715e-296
Ifih1	1.01135e-244	1.17414	0.163	0.027	3.0752e-240
C1ra	9.92929e-255	1.16411	0.164	0.025	3.0192e-250
Relb	7.48866e-221	1.15638	0.165	0.031	2.27708e-216
Ripk2	4.25063e-251	1.14772	0.179	0.032	1.29249e-246
Ifit2	1.19626e-151	1.13748	0.118	0.023	3.63747e-147
Mrpl41	4.41006e-125	1.13702	0.337	0.172	1.34097e-120
Fkbp5	1.81455e-263	1.13553	0.367	0.127	5.5175e-259
Gbp9	9.10474e-289	1.13112	0.118	0.007	2.76848e-284
Trim56	1.24997e-152	1.12706	0.164	0.044	3.80078e-148
Eif2ak2	5.00186e-201	1.10218	0.231	0.067	1.52091e-196
Snx10	9.0036e-169	1.09825	0.281	0.109	2.73773e-164
Rsrp1	2.75453e-123	1.08833	0.862	0.789	8.37569e-119
Parp3	1.13501e-255	1.07963	0.272	0.074	3.45122e-251
Mt2	0	1.06649	0.922	0.622	0
Tapbp	6.73133e-223	1.05934	0.265	0.08	2.04679e-218
Trim30d	2.78817e-220	1.05574	0.142	0.022	8.47799e-216
Lrig2	7.98566e-121	1.04795	0.3	0.146	2.4282e-116
Gab2	2.79021e-140	1.04363	0.209	0.073	8.48419e-136
Apobec3	5.7586e-194	1.04066	0.181	0.043	1.75102e-189
Znfx1	1.56683e-165	1.0254	0.211	0.067	4.76425e-161
Xaf1	4.36496e-295	1.0183	0.18	0.026	1.32725e-290
Cxcl1	8.96853e-175	1.00849	0.116	0.018	2.72706e-170
Trim5	1.02157e-212	0.999981	0.137	0.021	3.1063e-208
Serpina3n	0	0.998209	0.514	0.191	0
Lypla2	7.49337e-211	0.99563	0.25	0.076	2.27851e-206
Cdkn1a	2.53162e-176	0.994773	0.257	0.088	7.6979e-172
Map3k6	5.9735e-253	0.992283	0.187	0.035	1.81636e-248
Plce1	5.98955e-172	0.984782	0.375	0.17	1.82124e-167
Far1os	2.0863e-175	0.981749	0.191	0.054	6.34382e-171
Susd6	1.6247e-143	0.974641	0.296	0.128	4.94022e-139
Socs3	1.88089e-208	0.971407	0.182	0.04	5.71922e-204
A2m	8.09242e-180	0.966162	0.293	0.108	2.46066e-175
Jun	4.70147e-140	0.963254	0.268	0.111	1.42958e-135
Rmst	1.41962e-136	0.95845	0.556	0.366	4.31662e-132
Zc3h7a	1.71029e-146	0.952176	0.378	0.192	5.20047e-142
Mt1	0	0.952051	0.892	0.608	0
Gphn	1.34318e-184	0.951937	0.651	0.431	4.08422e-180
Plekhg1	9.54262e-141	0.950436	0.375	0.189	2.90162e-136
Ube2f	1.33115e-127	0.944868	0.213	0.08	4.04762e-123
Cyp7b1	2.41255e-82	0.943775	0.259	0.136	7.33584e-78
Mitd1	5.46973e-136	0.941828	0.22	0.081	1.66318e-131
Nfkbiz	3.60448e-151	0.938015	0.204	0.067	1.09601e-146
Gm12216	5.03534e-155	0.936746	0.119	0.023	1.5311e-150
Psmb10	2.09965e-147	0.931957	0.179	0.053	6.38441e-143
Tmem243	4.82188e-101	0.929312	0.255	0.12	1.46619e-96
Csf1	1.32282e-141	0.926946	0.306	0.137	4.02231e-137
Zufsp	2.77805e-101	0.922392	0.27	0.132	8.44723e-97
Ascc3	5.85704e-91	0.917434	0.252	0.127	1.78095e-86
Fam208b	6.62529e-114	0.9149	0.218	0.089	2.01455e-109
Birc2	2.39395e-108	0.911953	0.234	0.103	7.2793e-104
Dtx3l	8.76525e-181	0.908483	0.123	0.02	2.66525e-176
Samd9l	1.93045e-150	0.902386	0.101	0.016	5.86991e-146
Npas3	1.92424e-148	0.900887	0.648	0.451	5.85104e-144
Tle1	2.69823e-133	0.900089	0.342	0.169	8.2045e-129
Rnf19b	9.82533e-146	0.89976	0.148	0.038	2.98759e-141
Asap3	1.42503e-123	0.895249	0.131	0.035	4.3331e-119
Vcan	5.78737e-81	0.892782	0.185	0.082	1.75976e-76
Tor3a	3.88287e-144	0.887605	0.175	0.052	1.18067e-139
Tnfaip2	4.1119e-160	0.882572	0.111	0.019	1.25031e-155
Slc16a1	1.08506e-143	0.881935	0.252	0.098	3.29934e-139
Efr3b	8.64115e-152	0.879572	0.464	0.257	2.62752e-147
Ifi35	5.50306e-186	0.878353	0.113	0.016	1.67332e-181
Sgcd	1.79643e-79	0.870973	0.26	0.139	5.46239e-75
Irf9	3.98455e-125	0.868984	0.193	0.068	1.21158e-120
Cd44	3.2356e-131	0.863697	0.2	0.07	9.83847e-127
Abcb1b	7.89327e-130	0.863317	0.166	0.051	2.40011e-125
Irf8	1.40814e-165	0.863038	0.101	0.014	4.28173e-161
Eftud2	6.19153e-95	0.858355	0.228	0.104	1.88266e-90
Ptprj	2.93108e-95	0.854554	0.291	0.153	8.91252e-91
Fmnl2	1.22243e-105	0.853893	0.382	0.22	3.71704e-101
Angptl4	3.36729e-93	0.84757	0.176	0.069	1.02389e-88
Slc4a7	1.83578e-85	0.837539	0.189	0.084	5.58204e-81
Dennd3	1.92476e-150	0.836676	0.138	0.032	5.85262e-146
Glipr2	5.62034e-103	0.828021	0.124	0.036	1.70898e-98
2810474O19Rik	1.3531e-68	0.826447	0.187	0.089	4.11438e-64
Tmbim1	3.63803e-103	0.823855	0.316	0.165	1.10622e-98
Fas	2.67177e-165	0.823562	0.129	0.025	8.12406e-161
Gm47283	2.61337e-128	0.821907	0.367	0.197	7.94648e-124
Ptpn12	3.81954e-84	0.819026	0.315	0.18	1.16141e-79
Col4a1	6.65971e-97	0.805888	0.155	0.056	2.02502e-92
Mdga2	7.55512e-158	0.803206	0.734	0.551	2.29728e-153
Syde1	6.14106e-138	0.801298	0.131	0.031	1.86731e-133
Vwa5a	1.36327e-144	0.787308	0.151	0.039	4.14529e-140
Nmi	1.68616e-98	0.786052	0.113	0.031	5.12709e-94
Slc10a6	5.34028e-179	0.776384	0.118	0.019	1.62382e-174
Zcchc6	1.52829e-89	0.775409	0.263	0.133	4.64707e-85
Cd302	2.23126e-91	0.773273	0.207	0.091	6.78459e-87
Irf7	2.81483e-247	0.772464	0.119	0.011	8.55906e-243
Psme2	5.04863e-114	0.762999	0.177	0.062	1.53514e-109
Washc4	3.75878e-81	0.759601	0.232	0.115	1.14293e-76
Hivep2	1.05762e-59	0.750087	0.335	0.22	3.21591e-55
Rtp4	1.36378e-114	0.74642	0.183	0.066	4.14686e-110
Ilk	4.30587e-108	0.746413	0.373	0.207	1.30929e-103
Dennd1b	2.16337e-68	0.746209	0.24	0.129	6.57816e-64
Erap1	3.5061e-82	0.736127	0.151	0.059	1.0661e-77
Isg15	7.10814e-148	0.736015	0.111	0.021	2.16137e-143
Parp10	3.18794e-198	0.734294	0.103	0.011	9.69356e-194
Irak2	4.79164e-86	0.733002	0.38	0.229	1.45699e-81
Usp25	3.86425e-74	0.728502	0.226	0.114	1.175e-69
Etv6	9.61559e-72	0.727762	0.174	0.078	2.92381e-67
Anxa7	2.16968e-69	0.725555	0.199	0.098	6.59736e-65
Trim25	3.71993e-103	0.724646	0.126	0.037	1.13112e-98
Cwf19l2	1.54177e-89	0.721516	0.298	0.157	4.68805e-85
Ifitm3	1.99998e-99	0.716891	0.191	0.076	6.08133e-95
Zfp36	1.34804e-123	0.71363	0.12	0.029	4.09898e-119
Ralgds	1.32648e-85	0.709762	0.306	0.168	4.03343e-81
Gm26917	7.6712e-103	0.708406	0.629	0.463	2.33258e-98
Olfr920	8.24479e-156	0.705516	0.101	0.015	2.50699e-151
Clic4	4.95191e-76	0.703712	0.197	0.092	1.50573e-71
Slitrk5	4.83835e-53	0.703581	0.2	0.11	1.4712e-48
Amigo2	3.43195e-105	0.701729	0.155	0.052	1.04355e-100
Tbk1	1.47204e-76	0.697327	0.239	0.123	4.47603e-72
Sav1	7.71162e-102	0.696122	0.119	0.034	2.34487e-97
Nebl	9.3828e-55	0.695106	0.426	0.307	2.85303e-50
Chl1	3.32827e-41	0.692002	0.261	0.173	1.01203e-36
Tead1	1.88821e-62	0.69059	0.271	0.158	5.74148e-58
Adamts20	1.58265e-72	0.689384	0.14	0.056	4.81235e-68
Slc35e4	1.95123e-87	0.686717	0.231	0.109	5.93311e-83
Camkk2	7.69928e-51	0.686536	0.191	0.107	2.34112e-46
Trim34a	2.90751e-122	0.68494	0.104	0.022	8.84088e-118
Dcp2	5.47872e-82	0.68294	0.123	0.042	1.66591e-77
Lrrc58	1.17485e-75	0.680743	0.488	0.341	3.57236e-71
Gfap	1.34846e-222	0.679733	0.542	0.254	4.10027e-218
Erbin	7.26898e-71	0.665212	0.368	0.232	2.21028e-66
Ssfa2	3.72469e-61	0.664406	0.289	0.174	1.13257e-56
Tubb2a	8.04423e-90	0.662573	0.491	0.328	2.44601e-85
Endod1	2.35046e-71	0.66158	0.214	0.107	7.14703e-67
Kctd1	1.17153e-37	0.658449	0.165	0.095	3.56226e-33
Pros1	4.05263e-75	0.656743	0.183	0.082	1.23228e-70
Cnn3	1.3568e-89	0.655898	0.326	0.179	4.12562e-85
Pnpt1	2.14386e-69	0.653466	0.241	0.128	6.51885e-65
Tnfrsf1a	1.70435e-90	0.651987	0.248	0.118	5.18241e-86
Cdk14	6.64218e-42	0.648453	0.226	0.141	2.01969e-37
Gnl3	1.42979e-78	0.647465	0.215	0.104	4.34756e-74
Adar	2.24038e-64	0.641238	0.199	0.101	6.81232e-60
Mbd1	4.65134e-37	0.641032	0.145	0.08	1.41433e-32
Trp53inp1	1.40762e-59	0.639081	0.205	0.108	4.28016e-55
Jmjd1c	2.28714e-47	0.638877	0.404	0.296	6.95451e-43
Id2	5.53045e-94	0.637325	0.592	0.422	1.68164e-89
Pim1	2.61995e-97	0.636325	0.132	0.042	7.96648e-93
Slc5a3	5.25906e-59	0.63362	0.132	0.057	1.59912e-54
Lgals3bp	1.94231e-82	0.632486	0.18	0.077	5.90599e-78
Gadd45g	1.25333e-53	0.63115	0.207	0.113	3.81099e-49
Ptchd4	9.44737e-35	0.630781	0.207	0.13	2.87266e-30
Angpt1	3.45436e-41	0.629036	0.11	0.051	1.05037e-36
Klf6	2.09337e-43	0.626949	0.156	0.083	6.36531e-39
Hgf	2.19506e-58	0.625032	0.135	0.059	6.67452e-54
Ube2e2	5.92978e-48	0.623977	0.226	0.135	1.80307e-43
Aspg	6.77715e-92	0.620186	0.129	0.042	2.06073e-87
Cnot6	5.98657e-65	0.618511	0.259	0.146	1.82034e-60
Cebpg	1.86447e-46	0.618194	0.145	0.073	5.66931e-42
Htt	1.16557e-62	0.614001	0.293	0.175	3.54416e-58
Crot	6.52528e-65	0.612511	0.317	0.194	1.98414e-60
Rhbdf1	2.20711e-67	0.612487	0.196	0.097	6.71115e-63
Mrps6	4.98517e-47	0.611418	0.143	0.071	1.51584e-42
Trpm3	2.96463e-82	0.611328	0.593	0.438	9.01455e-78
Psme1	2.96991e-98	0.611173	0.127	0.039	9.0306e-94
Rbms1	5.38094e-46	0.610093	0.21	0.122	1.63618e-41
2023-03-05	5.22559e-54	0.608999	0.16	0.079	1.58894e-49
Azin1	6.89324e-78	0.608244	0.374	0.228	2.09603e-73
Aftph	6.27336e-43	0.607717	0.186	0.107	1.90754e-38
Btbd7	9.78566e-53	0.606068	0.231	0.132	2.97553e-48
Rmdn3	2.48214e-57	0.605258	0.122	0.051	7.54745e-53
Mfhas1	3.00129e-52	0.605153	0.227	0.13	9.12601e-48
Lamp2	1.8319e-72	0.603812	0.431	0.286	5.57026e-68
Shisa5	1.37043e-67	0.601339	0.206	0.103	4.16707e-63
Elf1	1.13729e-47	0.594904	0.164	0.086	3.45817e-43
Pcgf5	3.29669e-37	0.594553	0.164	0.093	1.00242e-32
Smim3	9.59621e-51	0.593623	0.157	0.078	2.91792e-46
Srsf10	7.1569e-66	0.592341	0.276	0.158	2.1762e-61
Mrpl18	1.03653e-38	0.59067	0.325	0.231	3.15179e-34
Trp53	3.22317e-58	0.590549	0.141	0.063	9.8007e-54
Hap1	3.7111e-64	0.589166	0.116	0.044	1.12843e-59
Nek6	6.24016e-82	0.586696	0.134	0.048	1.89745e-77
Riok3	6.73437e-44	0.586476	0.242	0.15	2.04772e-39
Fndc3a	1.3096e-40	0.582721	0.172	0.097	3.98209e-36
Tfcp2l1	3.20835e-36	0.582654	0.111	0.055	9.75562e-32
Junb	6.77842e-114	0.582451	0.133	0.038	2.06111e-109
Egfr	3.99051e-49	0.581046	0.245	0.147	1.2134e-44
Crim1	2.64222e-30	0.580751	0.191	0.122	8.03421e-26
Idnk	2.25833e-64	0.580296	0.114	0.043	6.8669e-60
Ldlr	6.14632e-54	0.580106	0.261	0.155	1.86891e-49
Arhgef2	2.78407e-46	0.57751	0.135	0.067	8.46552e-42
Kdm7a	6.79158e-39	0.576934	0.2	0.121	2.06512e-34
Katna1	6.17794e-55	0.575443	0.118	0.05	1.87853e-50
Pabpc1	3.6257e-45	0.574758	0.256	0.161	1.10247e-40
Asap2	9.6635e-36	0.568282	0.261	0.174	2.93838e-31
Zfp46	1.68752e-72	0.567567	0.101	0.033	5.13125e-68
Sbf2	6.83915e-40	0.563903	0.269	0.179	2.07958e-35
Rfc1	5.72521e-36	0.563782	0.179	0.106	1.74087e-31
Arid5a	4.94488e-69	0.563368	0.115	0.041	1.50359e-64
C230035I16Rik	1.52055e-61	0.562489	0.102	0.037	4.62355e-57
Map3k14	5.15342e-47	0.559836	0.1	0.041	1.567e-42
Wfs1	6.10997e-61	0.558572	0.244	0.136	1.85786e-56
Egln2	8.28084e-51	0.558358	0.168	0.086	2.51796e-46
Trim12c	1.03449e-75	0.554661	0.104	0.033	3.14558e-71
Amotl1	1.63698e-40	0.554512	0.162	0.089	4.97757e-36
Sun2	8.68055e-47	0.550497	0.258	0.16	2.6395e-42
Ybx3	3.71613e-39	0.550456	0.111	0.054	1.12996e-34
BC005561	6.03754e-20	0.549194	0.179	0.125	1.83583e-15
Nras	2.83265e-41	0.549003	0.154	0.082	8.61323e-37
Rap1gds1	4.52524e-30	0.54861	0.222	0.15	1.37599e-25
Sacm1l	1.0856e-34	0.548056	0.21	0.133	3.30097e-30
Tiparp	2.25763e-40	0.545898	0.278	0.185	6.86476e-36
Man1a	1.70625e-21	0.545117	0.118	0.073	5.1882e-17
Tspan4	2.10341e-58	0.542939	0.145	0.065	6.39584e-54
Fstl1	1.09468e-31	0.541951	0.234	0.156	3.32859e-27
Aff1	6.31314e-42	0.541008	0.162	0.087	1.91964e-37
Cacnb2	1.22668e-59	0.540697	0.182	0.094	3.72995e-55
Usp24	9.02617e-48	0.537425	0.306	0.2	2.74459e-43
Ibtk	1.68829e-51	0.53665	0.136	0.063	5.13359e-47
Pygl	5.07466e-49	0.533382	0.112	0.048	1.54305e-44
Fzd4	3.71941e-45	0.532464	0.13	0.062	1.13096e-40
Ripk1	1.88894e-37	0.531477	0.1	0.047	5.74369e-33
2610507B11Rik	4.44201e-42	0.530797	0.322	0.222	1.35068e-37
Dync1h1	1.74083e-47	0.528821	0.314	0.208	5.29335e-43
Sra1	9.68617e-48	0.527145	0.228	0.134	2.94527e-43
Ezh2	3.68682e-47	0.526263	0.18	0.097	1.12105e-42
Pbrm1	1.19687e-46	0.524948	0.365	0.251	3.63931e-42
Stt3b	3.59819e-27	0.52339	0.268	0.194	1.0941e-22
Sox4	7.66032e-31	0.523388	0.118	0.063	2.32927e-26
Ano6	1.63896e-27	0.521494	0.125	0.072	4.98357e-23
Taf1d	6.10842e-37	0.521191	0.253	0.167	1.85739e-32
Itih5	1.26679e-33	0.519545	0.18	0.108	3.85192e-29
Tmem87a	2.24183e-51	0.516454	0.182	0.096	6.81673e-47
Rnf19a	9.60808e-33	0.514954	0.119	0.063	2.92153e-28
Gpc6	1.69403e-13	0.514609	0.226	0.178	5.15103e-09
Phf20l1	6.54352e-45	0.513993	0.396	0.286	1.98969e-40
Ndfip1	3.61841e-38	0.511797	0.163	0.093	1.10025e-33
Lrig1	7.70017e-70	0.510371	0.403	0.255	2.34139e-65
Msmo1	1.53685e-72	0.50913	0.63	0.48	4.67311e-68
Ptbp3	9.05566e-40	0.508659	0.106	0.049	2.75356e-35
Birc6	2.05884e-38	0.506823	0.366	0.266	6.26032e-34
Prkcd	9.47985e-35	0.505873	0.221	0.142	2.88254e-30
Flot1	6.62818e-47	0.505055	0.143	0.071	2.01543e-42
Oxr1	3.02858e-29	0.503938	0.258	0.184	9.20899e-25
Akap13	1.46568e-35	0.502952	0.171	0.099	4.4567e-31
Lrrc8c	3.64647e-37	0.502771	0.21	0.129	1.10878e-32
Plpp4	2.18441e-32	0.500679	0.104	0.052	6.64213e-28
Enox1	5.71987e-28	0.498885	0.152	0.094	1.73924e-23
Azi2	4.62676e-26	0.497632	0.125	0.073	1.40686e-21
Rgl1	2.7474e-36	0.496983	0.195	0.118	8.35402e-32
Tcf12	4.58133e-39	0.496637	0.329	0.231	1.39305e-34
Tcirg1	1.26282e-41	0.496189	0.134	0.068	3.83986e-37
Pik3ip1	3.63308e-43	0.494868	0.32	0.216	1.10471e-38
Nfkb1	1.15375e-34	0.494813	0.233	0.15	3.5082e-30
Pdxdc1	1.45837e-29	0.49466	0.188	0.12	4.43448e-25
Atp9b	8.65403e-38	0.494282	0.246	0.159	2.63143e-33
Arhgef40	6.26033e-29	0.493764	0.214	0.143	1.90358e-24
Ranbp9	2.92584e-34	0.492707	0.235	0.155	8.89661e-30
Fbf1	1.03743e-53	0.49081	0.113	0.047	3.15451e-49
Hmgcr	1.89789e-42	0.490519	0.331	0.227	5.77091e-38
Txnip	1.68706e-60	0.490269	0.173	0.082	5.12983e-56
Tinf2	8.3669e-47	0.489456	0.126	0.059	2.54412e-42
Ubr4	7.72005e-25	0.488441	0.148	0.093	2.34744e-20
Stxbp5	1.67086e-30	0.484365	0.173	0.108	5.0806e-26
Sik3	3.24508e-36	0.48367	0.332	0.236	9.86731e-32
Ep400	1.29297e-30	0.482223	0.236	0.16	3.93153e-26
Snhg12	5.47393e-39	0.480668	0.166	0.093	1.66446e-34
Pcbp3	3.03395e-30	0.480276	0.129	0.074	9.22533e-26
Patl2	1.08802e-64	0.476173	0.122	0.047	3.30835e-60
Mfsd2a	1.24926e-48	0.476002	0.387	0.271	3.79861e-44
Trim9	2.19281e-38	0.475419	0.571	0.475	6.66768e-34
Ampd3	9.24804e-29	0.474884	0.124	0.07	2.81205e-24
Stag1	2.20739e-31	0.474287	0.294	0.208	6.71201e-27
Sntb2	2.08705e-41	0.47369	0.102	0.045	6.3461e-37
Ptpn2	2.8944e-28	0.472954	0.143	0.086	8.80101e-24
Kcnq3	1.66596e-28	0.472246	0.273	0.195	5.06569e-24
Mdn1	4.84241e-26	0.471584	0.156	0.098	1.47243e-21
Rasa3	8.13734e-38	0.470739	0.237	0.151	2.47432e-33
Atrnl1	2.55474e-19	0.469823	0.16	0.111	7.76819e-15
Large1	3.64204e-31	0.467207	0.233	0.157	1.10743e-26
Rnf14	1.22526e-41	0.466839	0.24	0.15	3.72565e-37
Smg7	2.72357e-27	0.466076	0.178	0.114	8.28155e-23
Tjp1	2.3618e-27	0.465211	0.37	0.286	7.18153e-23
Txnrd1	2.23329e-31	0.464194	0.121	0.065	6.79075e-27
Vps54	1.59021e-33	0.463752	0.181	0.11	4.83535e-29
Akt3	1.6379e-28	0.461485	0.269	0.192	4.98037e-24
Gna13	1.56317e-34	0.459981	0.304	0.213	4.75314e-30
Ezr	1.51315e-47	0.459742	0.322	0.21	4.60103e-43
H3f3b	2.72172e-47	0.459308	0.268	0.167	8.27593e-43
Rpl3	1.21294e-35	0.456873	0.358	0.262	3.6882e-31
Zfand5	1.20702e-22	0.454655	0.226	0.162	3.6702e-18
Slc39a1	3.68413e-34	0.45204	0.193	0.119	1.12023e-29
Lap3	1.38296e-37	0.451963	0.19	0.112	4.20518e-33
Il17ra	1.41541e-31	0.450523	0.12	0.064	4.30385e-27
Ino80	9.65512e-23	0.450156	0.169	0.112	2.93583e-18
Jak2	1.19928e-30	0.449188	0.157	0.094	3.64665e-26
Itpr1	1.31215e-27	0.449147	0.219	0.149	3.98985e-23
Fyn	4.11451e-34	0.448808	0.258	0.173	1.2511e-29
Odc1	2.71125e-28	0.448668	0.162	0.099	8.24409e-24
Tpm3	2.86923e-19	0.445347	0.222	0.163	8.72448e-15
Cwc27	1.55801e-24	0.444577	0.141	0.086	4.73745e-20
Etnk1	8.4557e-23	0.444546	0.325	0.257	2.57112e-18
Plxna2	9.73175e-19	0.443635	0.146	0.099	2.95913e-14
Pard3b	2.60996e-33	0.441316	0.283	0.194	7.9361e-29
Aox1	1.4533e-23	0.441104	0.231	0.163	4.41904e-19
Pdpn	1.84978e-32	0.440355	0.195	0.122	5.62464e-28
Ccnl1	2.79645e-27	0.440093	0.382	0.3	8.50317e-23
Dbndd2	2.93968e-31	0.438788	0.127	0.07	8.93869e-27
Cdk12	1.79986e-31	0.43762	0.217	0.14	5.47284e-27
Fasn	3.2032e-32	0.437588	0.302	0.214	9.73997e-28
Tgs1	1.03571e-30	0.436096	0.15	0.088	3.14928e-26
Irf2	2.12423e-30	0.435649	0.134	0.076	6.45916e-26
Slc25a28	5.76066e-33	0.435586	0.137	0.076	1.75164e-28
Chkb	9.25512e-36	0.433398	0.204	0.125	2.8142e-31
Dlg2	3.62856e-25	0.432547	0.406	0.351	1.10334e-20
Sdc4	1.27678e-53	0.430119	0.494	0.362	3.88231e-49
Ncoa7	5.68887e-31	0.427682	0.135	0.077	1.72982e-26
Pik3r1	1.12068e-31	0.426257	0.35	0.257	3.40764e-27
Ubr3	1.03411e-31	0.42433	0.34	0.247	3.14443e-27
Psme4	5.23001e-35	0.423695	0.359	0.261	1.59029e-30
Mycbp2	9.12124e-25	0.423428	0.37	0.293	2.7735e-20
Gripap1	4.41741e-33	0.422042	0.16	0.093	1.3432e-28
Pik3c2a	4.10244e-29	0.420495	0.298	0.214	1.24743e-24
Heatr1	2.36586e-23	0.42012	0.107	0.061	7.19388e-19
Tmem167	3.7425e-24	0.420092	0.184	0.122	1.13798e-19
Hacd2	8.43223e-36	0.418435	0.335	0.238	2.56399e-31
Larp1	1.0238e-30	0.418347	0.222	0.146	3.11305e-26
Ptbp2	1.80696e-31	0.417418	0.291	0.205	5.49441e-27
AC137513.1	1.16624e-33	0.41721	0.184	0.112	3.54619e-29
Mapk4	1.15966e-22	0.416011	0.23	0.164	3.52619e-18
Psma3	2.37772e-33	0.41447	0.398	0.299	7.22994e-29
Fnbp4	7.04354e-27	0.41377	0.301	0.221	2.14173e-22
Mast2	3.6871e-24	0.4128	0.126	0.076	1.12114e-19
Saa3	1.17213e-56	0.411528	0.182	0.09	3.56409e-52
Pla2g16	8.29665e-14	0.411362	0.101	0.066	2.52276e-09
Kdm6b	2.40059e-24	0.411134	0.107	0.061	7.29947e-20
Yars	1.56293e-26	0.410927	0.144	0.087	4.75242e-22
Elovl6	2.69055e-14	0.410777	0.145	0.103	8.18115e-10
Becn1	6.08035e-28	0.409589	0.208	0.138	1.84885e-23
Dnajc13	3.77576e-28	0.409526	0.191	0.123	1.14809e-23
Xrn1	2.69648e-36	0.406917	0.277	0.186	8.19918e-32
Kcnip4	2.76027e-28	0.405836	0.401	0.339	8.39316e-24
Alkbh1	3.34596e-24	0.405532	0.136	0.083	1.01741e-19
Cflar	9.10807e-26	0.405356	0.144	0.087	2.76949e-21
Arpc5	2.42006e-28	0.404537	0.15	0.09	7.35868e-24
Pnp	1.37354e-17	0.404282	0.151	0.104	4.17652e-13
Med13l	3.11844e-27	0.403633	0.198	0.13	9.48225e-23
Rhob	1.31475e-35	0.403256	0.295	0.201	3.99775e-31
S100a13	1.1837e-31	0.403041	0.102	0.051	3.59928e-27
Sept11	4.0185e-15	0.402775	0.153	0.11	1.2219e-10
Med13	1.16399e-24	0.402561	0.218	0.15	3.53934e-20
Cep85l	4.64934e-27	0.402398	0.4	0.312	1.41373e-22
Rps6ka3	4.23792e-13	0.40231	0.154	0.113	1.28862e-08
Camk2d	3.93751e-18	0.400766	0.219	0.162	1.19728e-13
Tsix	1.35522e-61	0.399168	0.329	0.195	4.12082e-57
Whamm	1.57022e-33	0.398769	0.127	0.068	4.77456e-29
Pttg1ip	1.53705e-24	0.394276	0.285	0.209	4.6737e-20
Mast4	8.31615e-19	0.394252	0.282	0.218	2.52869e-14
Trib1	1.28659e-17	0.392865	0.158	0.109	3.91215e-13
Rbm39	2.2819e-49	0.392847	0.772	0.682	6.93857e-45
Eif4g2	4.95124e-25	0.390537	0.262	0.189	1.50552e-20
Polr2a	5.38961e-20	0.38964	0.107	0.064	1.63882e-15
Ifi27	5.8297e-20	0.388871	0.236	0.173	1.77264e-15
Wdr1	1.00408e-20	0.388245	0.12	0.074	3.05311e-16
Stxbp3	2.42314e-18	0.388185	0.204	0.148	7.36805e-14
Prkca	4.61398e-20	0.387454	0.205	0.148	1.40297e-15
Gm45774	2.40085e-39	0.387282	0.113	0.054	7.30028e-35
Tnip2	1.25527e-51	0.386683	0.101	0.039	3.81689e-47
Aars	1.55806e-19	0.386297	0.16	0.108	4.7376e-15
Ulk2	4.0841e-22	0.385025	0.187	0.127	1.24185e-17
Rela	5.3933e-36	0.383561	0.101	0.048	1.63994e-31
Plcd1	4.44359e-26	0.381507	0.14	0.084	1.35116e-21
Rhou	1.75159e-29	0.381167	0.235	0.157	5.32607e-25
Agk	7.77472e-18	0.380687	0.107	0.067	2.36406e-13
Acer3	9.43497e-23	0.380633	0.2	0.136	2.86889e-18
Acvr1	8.76111e-23	0.380603	0.121	0.072	2.66399e-18
Sorbs1	2.68628e-22	0.379329	0.369	0.295	8.16818e-18
Tshz1	3.84091e-20	0.378947	0.141	0.091	1.16791e-15
Csnk1g1	4.31708e-17	0.37761	0.134	0.089	1.3127e-12
Etf1	1.61697e-25	0.376055	0.153	0.094	4.91671e-21
Sat1	8.54984e-15	0.374856	0.57	0.522	2.59975e-10
Fbxw11	9.84279e-19	0.374836	0.214	0.155	2.9929e-14
Stk3	1.00705e-24	0.374056	0.115	0.065	3.06214e-20
Asb8	6.78214e-35	0.373919	0.173	0.101	2.06224e-30
Clip3	1.81326e-25	0.373813	0.147	0.091	5.51357e-21
Pdlim4	6.37331e-21	0.373578	0.136	0.087	1.93793e-16
Diaph2	2.26357e-16	0.373406	0.212	0.158	6.88283e-12
Mapk14	1.06634e-19	0.372895	0.142	0.093	3.24243e-15
Fdft1	6.23408e-23	0.37246	0.246	0.177	1.8956e-18
Wdr26	3.14635e-22	0.371406	0.352	0.277	9.5671e-18
Acaca	5.77478e-19	0.370576	0.264	0.2	1.75594e-14
Eif4a1	5.79323e-23	0.370482	0.247	0.178	1.76155e-18
Atp13a4	2.59379e-29	0.368754	0.337	0.248	7.88693e-25
Ankfy1	6.36905e-14	0.36868	0.132	0.092	1.93664e-09
Sf3b3	3.17942e-19	0.368195	0.138	0.09	9.66765e-15
Mpdz	6.90438e-12	0.367715	0.153	0.114	2.09941e-07
Gap43	6.87632e-08	0.367688	0.125	0.097	0.00209088
Rab12	7.38217e-18	0.366116	0.146	0.099	2.2447e-13
Peak1	6.96682e-37	0.365843	0.213	0.131	2.1184e-32
Ric8a	1.39509e-25	0.364748	0.108	0.06	4.24204e-21
Nop58	4.72802e-16	0.364085	0.124	0.082	1.43765e-11
Pias1	3.26472e-22	0.363894	0.292	0.219	9.92704e-18
Filip1l	2.84772e-40	0.363864	0.13	0.065	8.65907e-36
Fgfrl1	2.54233e-24	0.363636	0.202	0.137	7.73048e-20
Pnpla2	1.82402e-36	0.363084	0.1	0.047	5.54629e-32
Irs2	6.45326e-26	0.362598	0.13	0.076	1.96224e-21
Sod2	5.35098e-16	0.362033	0.118	0.077	1.62707e-11
Mcur1	2.25573e-17	0.361829	0.187	0.134	6.85901e-13
Alpk1	4.30075e-16	0.361732	0.148	0.102	1.30773e-11
Hectd1	4.03705e-23	0.360074	0.28	0.206	1.22755e-18
Gpatch2	2.14966e-27	0.359791	0.154	0.093	6.53648e-23
Tcf25	2.81261e-29	0.359234	0.421	0.327	8.55231e-25
Tor1aip2	2.99072e-15	0.359076	0.147	0.103	9.09389e-11
Il15ra	2.08078e-21	0.356995	0.108	0.063	6.32701e-17
Cyth1	3.62054e-18	0.356928	0.163	0.112	1.1009e-13
Actr3b	5.27152e-21	0.356735	0.197	0.136	1.60291e-16
Ptpn1	1.19717e-17	0.356654	0.111	0.069	3.64024e-13
Dhrs1	9.39424e-15	0.356614	0.124	0.084	2.85651e-10
Kansl1	2.87795e-18	0.356174	0.332	0.265	8.75097e-14
A930015D03Rik	5.33298e-23	0.356049	0.121	0.072	1.6216e-18
Ube2d3	7.87671e-20	0.353795	0.287	0.22	2.39507e-15
Nub1	1.62478e-23	0.353784	0.112	0.065	4.94048e-19
Arhgef4	3.74956e-28	0.353755	0.298	0.216	1.14013e-23
Aida	1.01746e-18	0.353204	0.13	0.084	3.0938e-14
Rpl10a	1.65234e-20	0.353028	0.228	0.164	5.02426e-16
Crym	6.64956e-12	0.352813	0.126	0.09	2.02193e-07
Ifnar2	2.31772e-14	0.35273	0.109	0.072	7.04748e-10
Cdc42bpa	6.89159e-19	0.349989	0.363	0.296	2.09553e-14
Slc14a1	1.47281e-16	0.349934	0.169	0.12	4.47838e-12
F3	2.40364e-37	0.348996	0.748	0.659	7.30874e-33
Usp53	2.51957e-15	0.348171	0.267	0.21	7.66125e-11
Parp8	4.41107e-08	0.347039	0.158	0.127	0.00134127
Atp13a3	8.33393e-09	0.347026	0.112	0.083	0.00025341
Ccdc85a	1.08888e-23	0.346408	0.191	0.127	3.31097e-19
Cadps	1.27918e-16	0.345279	0.229	0.18	3.88959e-12
N4bp2l2	9.50692e-16	0.344423	0.253	0.196	2.89077e-11
Rps12	1.10587e-22	0.34232	0.262	0.191	3.36263e-18
Rgs20	2.34027e-26	0.34222	0.445	0.357	7.11605e-22
Mtf2	4.38809e-12	0.342203	0.183	0.141	1.33429e-07
Lgals8	3.02693e-18	0.340111	0.113	0.07	9.20398e-14
Tbc1d9b	4.30548e-17	0.339784	0.216	0.159	1.30917e-12
Ppp2r2a	1.50527e-16	0.339301	0.149	0.102	4.57706e-12
Adarb1	2.26545e-24	0.339018	0.105	0.059	6.88855e-20
Elf2	1.99335e-14	0.337919	0.117	0.078	6.06117e-10
Atp11a	9.8305e-19	0.337741	0.142	0.094	2.98916e-14
Scfd1	9.41953e-18	0.337222	0.166	0.116	2.8642e-13
Gle1	1.32265e-20	0.336883	0.145	0.092	4.02179e-16
D930016D06Rik	1.65219e-11	0.335583	0.147	0.11	5.02382e-07
Dnaja1	1.46754e-20	0.333005	0.271	0.202	4.46236e-16
Tmem87b	1.04154e-18	0.331488	0.125	0.079	3.16702e-14
Dcaf6	2.74286e-22	0.331447	0.209	0.145	8.34022e-18
Ubr7	2.15244e-23	0.330746	0.122	0.072	6.54493e-19
Igf1r	7.22429e-23	0.330397	0.249	0.179	2.19669e-18
Eprs	8.41421e-20	0.329864	0.241	0.177	2.55851e-15
Rasa2	1.46383e-19	0.329833	0.379	0.306	4.45106e-15
Tpp2	7.2303e-23	0.329471	0.2	0.136	2.19852e-18
Eef1a1	9.38857e-37	0.328914	0.572	0.46	2.85478e-32
Tmem100	6.02863e-10	0.328373	0.108	0.078	1.83313e-05
Numb	7.17116e-07	0.328201	0.134	0.107	0.0218054
Utp20	1.72387e-15	0.327163	0.111	0.072	5.24177e-11
Arih1	5.96618e-14	0.326492	0.24	0.188	1.81414e-09
Eif5	4.65304e-26	0.325227	0.432	0.343	1.41485e-21
C4b	2.2179e-45	0.324988	0.422	0.29	6.74397e-41
Larp4b	1.03961e-13	0.324085	0.202	0.153	3.16113e-09
Fam133b	1.28334e-18	0.323993	0.209	0.15	3.90225e-14
Mprip	3.16002e-15	0.323789	0.276	0.22	9.60867e-11
Gpc5	1.68266e-38	0.323545	0.782	0.706	5.11647e-34
Nfat5	3.23598e-13	0.322317	0.34	0.283	9.83963e-09
Neat1	1.47404e-10	0.322233	0.267	0.224	4.48213e-06
Kat2b	4.60873e-16	0.322118	0.18	0.129	1.40138e-11
Efr3a	4.04246e-24	0.321584	0.199	0.134	1.22919e-19
Ctso	2.8455e-18	0.321552	0.233	0.173	8.6523e-14
Otud7b	1.48364e-10	0.320908	0.144	0.107	4.5113e-06
Eif2s2	1.29859e-10	0.320459	0.189	0.148	3.94862e-06
Map3k3	9.61746e-13	0.319981	0.116	0.08	2.92438e-08
Rab34	4.97266e-12	0.31949	0.267	0.215	1.51204e-07
Rnf115	1.73509e-18	0.319331	0.111	0.068	5.27589e-14
Clint1	5.84423e-11	0.319236	0.119	0.085	1.77706e-06
Lars2	5.06993e-25	0.318613	0.172	0.11	1.54161e-20
Braf	7.36145e-13	0.317464	0.231	0.183	2.2384e-08
Malat1	3.57012e-105	0.316798	1	1	1.08557e-100
Otud4	2.10517e-14	0.316764	0.151	0.108	6.4012e-10
Lonp1	4.80826e-23	0.315861	0.147	0.092	1.46205e-18
Rack1	2.12185e-18	0.315765	0.239	0.178	6.45192e-14
Carmil1	8.28093e-13	0.315674	0.182	0.136	2.51798e-08
Nup98	4.4098e-16	0.315635	0.165	0.116	1.34089e-11
Zfp217	8.35037e-33	0.315056	0.287	0.194	2.5391e-28
AI314180	1.74461e-14	0.31456	0.274	0.219	5.30483e-10
Csde1	7.82649e-21	0.314203	0.271	0.201	2.3798e-16
Dek	1.86553e-18	0.314	0.153	0.103	5.67252e-14
Dhx36	1.9058e-23	0.312593	0.32	0.24	5.79496e-19
Wwtr1	4.69621e-09	0.312111	0.131	0.099	0.000142798
Ank2	4.6657e-13	0.311727	0.697	0.645	1.4187e-08
Anxa5	9.23834e-17	0.311207	0.116	0.075	2.8091e-12
Agfg2	3.03255e-18	0.310582	0.131	0.085	9.22109e-14
Rps18	3.17167e-13	0.31041	0.208	0.16	9.64411e-09
Nup153	3.42825e-13	0.309862	0.13	0.091	1.04243e-08
Eif1	1.26879e-24	0.309344	0.361	0.274	3.85801e-20
Nars	2.21654e-15	0.308885	0.201	0.149	6.73983e-11
Kri1	1.24076e-18	0.306674	0.103	0.062	3.77278e-14
Rabggta	3.7834e-18	0.305721	0.111	0.069	1.15042e-13
Wbp1l	4.01352e-14	0.303446	0.154	0.11	1.22039e-09
Ppme1	4.6729e-13	0.303165	0.138	0.098	1.42089e-08
Gjb6	7.80707e-34	0.30294	0.537	0.427	2.37389e-29
Ckap5	1.13282e-09	0.302915	0.345	0.297	3.44456e-05
Agfg1	1.76614e-24	0.302635	0.149	0.092	5.3703e-20
Ctnna1	2.18864e-10	0.301454	0.195	0.155	6.65499e-06
Ggnbp2	1.94433e-14	0.30087	0.38	0.318	5.91212e-10
Thsd7a	9.5248e-07	0.299624	0.12	0.095	0.028962
Nipa2	3.24151e-09	0.299375	0.108	0.079	9.85646e-05
Ifrd1	7.43562e-20	0.298955	0.298	0.225	2.26095e-15
Ubn2	7.98623e-18	0.298112	0.379	0.309	2.42837e-13
Gm20388	5.90634e-26	0.298108	0.606	0.517	1.79594e-21
Lncpint	2.46976e-24	0.298001	0.252	0.178	7.50978e-20
Atf6	7.38651e-16	0.297708	0.142	0.097	2.24602e-11
Sort1	7.94368e-15	0.297453	0.315	0.255	2.41543e-10
Hnrnpa1	6.5091e-18	0.29739	0.286	0.223	1.97922e-13
Eif4g1	8.61922e-15	0.296701	0.337	0.276	2.62084e-10
Gm26668	3.26257e-24	0.296145	0.178	0.116	9.9205e-20
Diablo	1.11903e-15	0.295859	0.131	0.088	3.40263e-11
Dnajc1	1.72802e-08	0.295842	0.24	0.2	0.00052544
Senp1	6.30613e-12	0.295724	0.121	0.085	1.9175e-07
Mkln1	3.32262e-20	0.29526	0.384	0.303	1.01031e-15
Wasf2	2.61469e-14	0.295246	0.107	0.069	7.95047e-10
Rnf169	3.76732e-18	0.29472	0.129	0.084	1.14553e-13
Htra1	1.67916e-46	0.294472	0.839	0.762	5.10583e-42
Bbx	7.09041e-13	0.294327	0.119	0.082	2.15598e-08
Trappc11	3.13095e-09	0.293647	0.166	0.13	9.52028e-05
Eif2b4	1.37879e-27	0.29262	0.124	0.07	4.19248e-23
Capza1	1.44057e-12	0.292279	0.15	0.109	4.38033e-08
Vps16	4.77462e-20	0.292081	0.135	0.086	1.45182e-15
Vmp1	6.94501e-16	0.291423	0.27	0.21	2.11177e-11
Tacc1	1.16064e-07	0.291081	0.172	0.141	0.00352916
Lrtm2	1.85963e-13	0.290969	0.166	0.122	5.65459e-09
Acyp2	1.73267e-13	0.2908	0.112	0.075	5.26853e-09
Mark3	6.79205e-19	0.290761	0.346	0.277	2.06526e-14
Plekha5	6.85108e-23	0.289041	0.187	0.13	2.08321e-18
Sfswap	8.18162e-15	0.288491	0.259	0.203	2.48779e-10
Bcl2l1	4.74188e-12	0.288342	0.102	0.069	1.44186e-07
Scaf11	6.55096e-13	0.288308	0.213	0.164	1.99195e-08
Ric3	9.06369e-14	0.288296	0.154	0.11	2.756e-09
Ambra1	4.73239e-14	0.288271	0.194	0.144	1.43898e-09
BC005537	1.46407e-22	0.286534	0.244	0.175	4.45179e-18
Fdps	3.42531e-18	0.286329	0.117	0.074	1.04153e-13
Pikfyve	1.51913e-18	0.286266	0.179	0.125	4.61922e-14
Sgpl1	4.50951e-09	0.286255	0.172	0.136	0.000137121
Rpl36	3.45883e-11	0.286138	0.167	0.127	1.05173e-06
Wapl	2.63807e-17	0.285986	0.2	0.144	8.02158e-13
Ddx3x	3.90549e-22	0.285373	0.38	0.297	1.18754e-17
Klhl2	2.65157e-22	0.284853	0.165	0.108	8.06262e-18
Ilf2	4.10375e-22	0.283645	0.167	0.109	1.24783e-17
Akap9	1.77949e-11	0.283541	0.278	0.227	5.41091e-07
Atf4	6.47062e-14	0.282876	0.165	0.12	1.96752e-09
Eif3b	6.09586e-20	0.282677	0.118	0.072	1.85357e-15
Mettl9	6.42126e-12	0.282328	0.106	0.073	1.95251e-07
Srek1	1.405e-19	0.280697	0.438	0.356	4.27219e-15
Chd1	2.58342e-11	0.280497	0.14	0.103	7.85542e-07
Trip12	4.0011e-20	0.279887	0.306	0.234	1.21662e-15
Nufip2	7.51612e-15	0.279107	0.209	0.156	2.28543e-10
Abca1	2.16078e-19	0.27655	0.376	0.299	6.57029e-15
Slc2a1	5.72468e-10	0.276356	0.173	0.135	1.7407e-05
Tlcd2	3.20445e-11	0.27611	0.116	0.083	9.74376e-07
Agps	2.47141e-14	0.275447	0.13	0.089	7.51482e-10
Cenpc1	3.43119e-10	0.274734	0.15	0.114	1.04332e-05
Itgb1	1.35126e-09	0.273928	0.163	0.127	4.10876e-05
Csnk1g3	1.27462e-08	0.273873	0.139	0.108	0.000387575
Rpl12	3.25916e-09	0.273581	0.179	0.143	9.91014e-05
Inpp1	3.09905e-16	0.273271	0.103	0.065	9.42329e-12
Pdss1	9.99895e-13	0.27253	0.104	0.07	3.04038e-08
Ip6k2	2.45732e-14	0.27251	0.158	0.113	7.47197e-10
Rps27a	6.7445e-15	0.272256	0.209	0.157	2.0508e-10
Ncl	1.562e-13	0.272146	0.273	0.218	4.74956e-09
Thrap3	6.65589e-14	0.271646	0.289	0.231	2.02386e-09
Cdk7	3.32276e-15	0.2712	0.107	0.069	1.01035e-10
Rtcb	1.54548e-14	0.271131	0.127	0.086	4.69933e-10
Tcerg1	9.3312e-08	0.270142	0.167	0.135	0.00283734
Nhsl1	3.66134e-18	0.26975	0.154	0.104	1.1133e-13
Tra2b	1.60267e-08	0.269482	0.217	0.179	0.000487323
Gbe1	2.00115e-18	0.269406	0.113	0.07	6.08491e-14
Fbxw2	2.33768e-10	0.269289	0.138	0.102	7.10819e-06
Plaa	5.44058e-11	0.269225	0.134	0.098	1.65432e-06
Spred1	1.33454e-08	0.268909	0.234	0.194	0.000405792
Pex5l	4.18414e-16	0.268374	0.122	0.082	1.27227e-11
Mcc	5.34999e-17	0.267583	0.195	0.14	1.62677e-12
Wdr43	2.8474e-15	0.266652	0.117	0.077	8.6581e-11
Cmss1	7.7334e-23	0.266435	0.152	0.096	2.35149e-18
Gm20458	5.88779e-14	0.266272	0.164	0.119	1.7903e-09
Usp14	3.348e-08	0.265964	0.135	0.104	0.00101803
Iqgap1	4.48483e-09	0.265325	0.115	0.085	0.00013637
Asxl1	1.12627e-16	0.265307	0.131	0.086	3.42466e-12
Cd2ap	2.49083e-11	0.264636	0.165	0.124	7.57388e-07
Cul2	1.13137e-12	0.264314	0.137	0.097	3.44015e-08
Gtf2h1	4.38317e-18	0.264159	0.112	0.07	1.33279e-13
Kcnt1	1.07768e-22	0.26399	0.127	0.077	3.2769e-18
Tnks	9.03692e-14	0.263706	0.112	0.075	2.74786e-09
Usp15	4.7324e-12	0.263409	0.156	0.115	1.43898e-07
Glis3	4.28182e-16	0.262873	0.171	0.121	1.30197e-11
Las1l	4.61117e-15	0.262294	0.122	0.082	1.40212e-10
Heatr5b	9.77255e-10	0.262046	0.101	0.072	2.97154e-05
Slc41a1	2.05784e-15	0.260788	0.3	0.238	6.25726e-11
Arhgef12	2.29726e-18	0.260548	0.55	0.473	6.98527e-14
Kdm6a	9.9031e-10	0.260203	0.154	0.118	3.01124e-05
Irak1	1.08433e-09	0.259375	0.222	0.178	3.29712e-05
Gm26561	6.06944e-29	0.25919	0.213	0.138	1.84554e-24
Lrp1b	2.22906e-08	0.258912	0.421	0.377	0.000677791
Mbnl2	3.47715e-10	0.258724	0.293	0.246	1.0573e-05
Mgea5	8.85586e-12	0.258421	0.267	0.216	2.6928e-07
Wdfy1	2.49146e-12	0.258094	0.118	0.081	7.5758e-08
Spon1	1.54641e-14	0.256162	0.187	0.138	4.70216e-10
Kremen1	2.91485e-15	0.256011	0.102	0.065	8.8632e-11
Ube2e1	9.09944e-07	0.25473	0.133	0.105	0.0276687
4932438A13Rik	2.29861e-11	0.254563	0.269	0.22	6.98939e-07
Cfl2	1.54337e-11	0.254483	0.101	0.069	4.69292e-07
Tjp2	1.6694e-10	0.25353	0.206	0.162	5.07614e-06
Cdk8	1.18491e-17	0.252415	0.225	0.164	3.60295e-13
Lgalsl	4.58829e-11	0.252257	0.106	0.074	1.39516e-06
Mphosph8	1.55664e-10	0.252237	0.212	0.169	4.73327e-06
Ccnc	1.38956e-12	0.251966	0.113	0.077	4.22522e-08
Tnpo1	5.30705e-12	0.25177	0.173	0.13	1.61372e-07
Camk2n1	1.40952e-26	0.251112	0.556	0.455	4.28593e-22
Smox	2.38944e-07	-0.25033	0.127	0.16	0.00726558
Cyp46a1	5.045e-08	-0.251528	0.077	0.105	0.00153403
Tmem176b	2.48115e-07	-0.251851	0.135	0.168	0.00754445
Cachd1	5.22391e-09	-0.253284	0.094	0.129	0.000158843
Fbrsl1	3.73309e-08	-0.25393	0.174	0.213	0.00113512
Srsf6	2.72685e-14	-0.254163	0.252	0.315	8.29153e-10
Ppib	4.24351e-07	-0.254197	0.145	0.177	0.0129033
Dcun1d5	9.65593e-08	-0.255769	0.104	0.136	0.00293608
Rgcc	5.16523e-07	-0.255815	0.138	0.172	0.0157059
Dusp11	1.28948e-18	-0.25607	0.143	0.206	3.92094e-14
Klf7	3.07662e-07	-0.256458	0.144	0.179	0.00935509
Kif3a	2.10425e-11	-0.256521	0.084	0.122	6.3984e-07
H3f3a	1.46729e-08	-0.256704	0.144	0.181	0.000446158
Etfa	1.33401e-07	-0.256957	0.094	0.125	0.00405632
Atp6v0e	9.38653e-08	-0.257207	0.146	0.181	0.00285416
Sept7	5.11542e-08	-0.257564	0.298	0.336	0.00155545
Smpd1	1.06989e-09	-0.258013	0.156	0.199	3.25321e-05
Selenok	3.08656e-07	-0.259348	0.139	0.172	0.0093853
Trak1	4.5917e-08	-0.260294	0.114	0.147	0.0013962
Pgm2	2.72098e-09	-0.260591	0.117	0.154	8.27369e-05
Gm49353	1.10809e-09	-0.26253	0.202	0.247	3.36937e-05
Gm45875	4.09882e-10	-0.262836	0.098	0.136	1.24633e-05
Ngef	5.37404e-09	-0.262904	0.162	0.202	0.000163409
Sh3glb2	4.9759e-10	-0.26346	0.086	0.121	1.51302e-05
Sirt7	1.07618e-09	-0.263992	0.139	0.18	3.27235e-05
Crebzf	5.23052e-13	-0.264633	0.126	0.173	1.59044e-08
Akr1b10	7.99817e-11	-0.264835	0.065	0.1	2.432e-06
Ctsa	8.76303e-09	-0.265196	0.11	0.145	0.000266457
Ak3	1.11869e-08	-0.265688	0.075	0.106	0.000340159
Nadk2	1.87485e-09	-0.265735	0.084	0.119	5.70086e-05
Tsc22d3	8.12858e-08	-0.265947	0.155	0.191	0.00247166
Cluh	2.91134e-11	-0.266158	0.116	0.158	8.85252e-07
Kmt2e	4.22307e-07	-0.266167	0.293	0.327	0.0128411
Prpf4b	9.20851e-11	-0.269359	0.263	0.312	2.80003e-06
Enpp2	1.1721e-07	-0.269907	0.135	0.168	0.00356401
Abat	8.78109e-09	-0.270319	0.127	0.164	0.000267007
Hnrnpl	1.54789e-06	-0.270526	0.206	0.234	0.0470667
Maged1	1.07909e-10	-0.270728	0.197	0.243	3.2812e-06
Il11ra1	5.01714e-12	-0.270863	0.073	0.112	1.52556e-07
Mid1ip1	1.10521e-08	-0.271165	0.088	0.121	0.000336062
Atp1b2	5.68761e-15	-0.271589	0.543	0.59	1.72943e-10
Ddx3y	1.60732e-11	-0.272128	0.082	0.122	4.88739e-07
Sema4d	9.11766e-12	-0.272401	0.072	0.108	2.77241e-07
Mboat7	5.81981e-12	-0.272932	0.084	0.124	1.76963e-07
Cdk19	2.04251e-07	-0.272933	0.115	0.148	0.00621066
Cds2	1.34651e-09	-0.274502	0.203	0.246	4.09434e-05
Swap70	2.55836e-11	-0.274663	0.118	0.163	7.77919e-07
Zkscan3	1.02977e-07	-0.274997	0.122	0.155	0.00313122
Megf10	5.27325e-11	-0.275074	0.148	0.195	1.60344e-06
Fgfr2	3.35648e-12	-0.276825	0.56	0.586	1.0206e-07
Cadm4	4.25829e-08	-0.277949	0.247	0.282	0.00129482
Ranbp3l	3.07162e-09	-0.278135	0.086	0.12	9.33987e-05
Bsg	2.54403e-10	-0.278342	0.199	0.245	7.73562e-06
Clu	2.06451e-10	-0.278897	0.853	0.84	6.27754e-06
Chd4	2.07359e-07	-0.278912	0.408	0.436	0.00630517
Taz	1.67489e-09	-0.28012	0.072	0.104	5.09285e-05
Fam120b	2.27007e-08	-0.280173	0.093	0.124	0.000690261
Tra2a	1.96907e-10	-0.281512	0.311	0.363	5.98736e-06
Uba5	4.84343e-08	-0.281542	0.093	0.124	0.00147274
Ncoa1	5.64624e-07	-0.281599	0.283	0.318	0.0171685
Stx16	8.62874e-11	-0.282479	0.119	0.16	2.62374e-06
Cox6a1	2.95529e-08	-0.283464	0.195	0.232	0.000898616
Tom1l2	9.78817e-10	-0.283826	0.112	0.15	2.97629e-05
Mrps5	1.22896e-09	-0.285231	0.092	0.127	3.73689e-05
Cipc	2.18153e-12	-0.285278	0.078	0.117	6.63337e-08
9430041J12Rik	4.76185e-08	-0.285417	0.073	0.102	0.00144794
Gde1	1.27208e-07	-0.285744	0.118	0.149	0.00386802
Zfand6	3.30954e-10	-0.285953	0.117	0.158	1.00633e-05
Tenm3	5.88325e-10	-0.287755	0.228	0.272	1.78892e-05
Rnf215	3.78869e-11	-0.289412	0.12	0.163	1.15203e-06
Kcnk1	7.58483e-11	-0.290355	0.27	0.321	2.30632e-06
Slc6a1	1.39619e-13	-0.290659	0.565	0.595	4.24539e-09
Marc2	7.59021e-08	-0.290829	0.156	0.193	0.00230795
Scg3	6.85478e-17	-0.291725	0.45	0.513	2.08433e-12
Nnat	6.84641e-15	-0.292001	0.071	0.115	2.08179e-10
Sema4a	2.13512e-13	-0.292021	0.071	0.112	6.49225e-09
Cyp2d22	1.16765e-14	-0.292382	0.185	0.245	3.55047e-10
Gm15601	7.73048e-12	-0.292747	0.093	0.133	2.35061e-07
Srsf2	2.00119e-18	-0.293521	0.264	0.334	6.08502e-14
Tusc3	9.06897e-09	-0.293549	0.166	0.203	0.00027576
Tbl1x	1.10719e-11	-0.294665	0.101	0.143	3.36662e-07
Ergic3	9.01508e-12	-0.294721	0.1	0.141	2.74122e-07
Clk3	5.23465e-13	-0.295635	0.081	0.121	1.5917e-08
Ddah1	1.18384e-12	-0.296	0.104	0.149	3.59971e-08
Lamp1	2.93635e-15	-0.296094	0.259	0.321	8.92856e-11
Tmx2	3.29215e-07	-0.296948	0.136	0.166	0.0100104
Evi5	1.54639e-06	-0.298044	0.117	0.144	0.047021
Lgi4	7.23633e-21	-0.299696	0.139	0.208	2.20035e-16
Macf1	4.647e-17	-0.300101	0.617	0.657	1.41301e-12
Pmm1	6.40003e-12	-0.300193	0.1	0.141	1.94606e-07
Rnf13	2.58774e-10	-0.300271	0.161	0.205	7.86854e-06
Cspp1	6.31216e-11	-0.302245	0.204	0.252	1.91934e-06
Syt1	6.18593e-12	-0.302419	0.481	0.486	1.88095e-07
Nacc2	4.21717e-12	-0.302841	0.084	0.125	1.28231e-07
Ap3m1	9.64554e-11	-0.304543	0.133	0.176	2.93292e-06
Smarca2	2.20377e-12	-0.305661	0.213	0.265	6.70101e-08
Tmem59	1.02086e-13	-0.305931	0.209	0.263	3.10412e-09
Pbxip1	1.46758e-15	-0.306295	0.304	0.371	4.46246e-11
Wasf3	2.08649e-09	-0.306503	0.215	0.258	6.34439e-05
Atp5c1	1.60601e-10	-0.307521	0.155	0.198	4.88339e-06
Add3	4.6699e-18	-0.308001	0.229	0.301	1.41998e-13
Flcn	2.46823e-11	-0.308182	0.092	0.131	7.50514e-07
Ctsf	1.69113e-10	-0.308996	0.105	0.144	5.14221e-06
Rtn3	3.24529e-11	-0.309048	0.458	0.49	9.86796e-07
Selenop	1.24181e-13	-0.309174	0.258	0.316	3.77598e-09
Npr2	5.27246e-14	-0.309413	0.072	0.114	1.6032e-09
Prpsap1	2.87381e-12	-0.310143	0.069	0.106	8.73839e-08
Galnt16	2.74379e-07	-0.310252	0.081	0.107	0.00834304
Atp6v0b	4.79523e-12	-0.311847	0.318	0.364	1.45809e-07
Snrk	4.3787e-10	-0.312097	0.1	0.137	1.33143e-05
Srgap3	1.55855e-10	-0.31255	0.128	0.169	4.73909e-06
Lamb2	7.45581e-19	-0.312913	0.06	0.11	2.26709e-14
Cbarp	2.80599e-14	-0.313519	0.071	0.112	8.53216e-10
Lman1	1.9325e-07	-0.313769	0.089	0.118	0.00587615
Acp2	1.38626e-07	-0.31392	0.089	0.118	0.00421519
Astn1	8.56357e-12	-0.313963	0.17	0.217	2.60392e-07
Mdm4	7.71311e-09	-0.314122	0.188	0.226	0.000234533
Npc1	1.21844e-14	-0.314272	0.115	0.165	3.70491e-10
Cox8a	2.48267e-10	-0.314726	0.26	0.308	7.54906e-06
Scarb2	1.74683e-10	-0.315385	0.182	0.228	5.3116e-06
Shisa4	1.87199e-12	-0.315438	0.151	0.201	5.69215e-08
Cers1	5.5199e-12	-0.315538	0.15	0.197	1.67844e-07
Aplp1	5.95274e-10	-0.317089	0.286	0.323	1.81005e-05
Dag1	2.36574e-14	-0.317517	0.283	0.344	7.19351e-10
Idh2	3.58504e-12	-0.317546	0.138	0.186	1.0901e-07
Prex1	2.42689e-15	-0.317586	0.117	0.17	7.37944e-11
Kdm5b	2.04664e-09	-0.318111	0.161	0.202	6.22322e-05
Magt1	1.23113e-12	-0.319194	0.07	0.109	3.7435e-08
Ppp2r5a	2.81212e-11	-0.319652	0.154	0.198	8.55081e-07
AW549877	2.77882e-12	-0.319856	0.09	0.13	8.44957e-08
Cpt1a	1.54455e-13	-0.320363	0.085	0.129	4.69653e-09
Rabac1	1.02177e-09	-0.320477	0.185	0.227	3.1069e-05
Akt2	2.80987e-16	-0.321012	0.105	0.159	8.54396e-12
Mat2a	5.87858e-32	-0.321828	0.498	0.591	1.7875e-27
P4ha1	2.47962e-14	-0.321828	0.109	0.158	7.53978e-10
Slc25a3	4.60184e-21	-0.321939	0.42	0.489	1.39928e-16
Gstm1	1.24496e-16	-0.323625	0.108	0.162	3.78553e-12
Cbx5	6.15812e-10	-0.323884	0.155	0.196	1.8725e-05
Gramd3	6.562e-14	-0.324045	0.12	0.17	1.99531e-09
Igsf11	1.83608e-12	-0.324085	0.108	0.152	5.58297e-08
Apc	4.83862e-07	-0.324265	0.315	0.343	0.0147128
Mfap3l	4.64219e-16	-0.325934	0.07	0.115	1.41155e-11
Gabbr2	1.38956e-06	-0.325966	0.136	0.163	0.0422524
Cdh11	9.59781e-13	-0.326315	0.096	0.138	2.91841e-08
Luc7l2	5.59016e-13	-0.327036	0.471	0.512	1.6998e-08
Fabp5	4.33023e-13	-0.327153	0.111	0.157	1.31669e-08
Lix1	4.04025e-09	-0.327568	0.087	0.12	0.000122852
Pcmtd1	1.01749e-09	-0.328278	0.177	0.218	3.09388e-05
Txndc5	4.79152e-15	-0.329398	0.066	0.108	1.45696e-10
Tmem229a	2.24337e-19	-0.329428	0.055	0.104	6.82142e-15
Atp5b	4.04618e-15	-0.330172	0.315	0.368	1.23032e-10
Mmp14	7.78757e-13	-0.330876	0.081	0.122	2.36797e-08
Nedd4	3.27473e-17	-0.33339	0.283	0.348	9.95747e-13
Hdac9	1.62954e-10	-0.333754	0.112	0.151	4.95494e-06
Ttc4	2.42335e-14	-0.333871	0.086	0.13	7.36869e-10
Exoc4	1.65223e-07	-0.334103	0.162	0.195	0.00502395
Camta1	3.86215e-08	-0.334357	0.362	0.392	0.00117436
St6gal1	1.28037e-06	-0.335261	0.088	0.114	0.0389321
Tob2	1.8364e-17	-0.335807	0.071	0.119	5.58393e-13
Mtch2	2.34038e-13	-0.335902	0.137	0.186	7.1164e-09
Dopey2	1.07777e-09	-0.33624	0.073	0.105	3.27716e-05
Fam214a	5.39501e-08	-0.33692	0.171	0.204	0.00164046
Slitrk2	4.35536e-17	-0.338305	0.071	0.118	1.32434e-12
Auts2	8.72593e-07	-0.339239	0.272	0.298	0.0265329
Tenm4	2.78152e-14	-0.33968	0.079	0.119	8.45776e-10
Cadm1	7.23598e-18	-0.339795	0.482	0.539	2.20025e-13
Dner	2.11628e-10	-0.339978	0.159	0.202	6.43498e-06
Slc48a1	2.18068e-15	-0.340028	0.087	0.134	6.63079e-11
Apba2	1.14358e-09	-0.340299	0.133	0.171	3.47727e-05
Gpt2	1.49248e-13	-0.341699	0.124	0.173	4.53819e-09
Aplp2	5.53079e-24	-0.341895	0.358	0.44	1.68175e-19
Cyhr1	1.77063e-12	-0.34221	0.097	0.139	5.38396e-08
Rab31	3.77771e-12	-0.343169	0.1	0.142	1.14869e-07
Tbcel	1.40548e-08	-0.345224	0.092	0.124	0.000427364
Galntl6	1.16334e-07	-0.3454	0.11	0.135	0.00353736
Spry2	6.76553e-13	-0.345538	0.066	0.104	2.0572e-08
Metap1d	8.61381e-12	-0.346269	0.134	0.179	2.6192e-07
Reep5	3.08112e-14	-0.348399	0.17	0.223	9.36878e-10
Fkbp2	1.02137e-20	-0.348749	0.065	0.117	3.10567e-16
Pde10a	2.4518e-19	-0.349685	0.1	0.152	7.45518e-15
Spcs2	1.62598e-12	-0.350263	0.093	0.135	4.94411e-08
Clstn1	5.22276e-14	-0.350733	0.267	0.318	1.58809e-09
Nrxn2	5.04188e-12	-0.352048	0.292	0.338	1.53308e-07
Os9	3.21575e-10	-0.352102	0.157	0.199	9.77814e-06
Tmcc1	1.18482e-14	-0.352513	0.165	0.22	3.60268e-10
Sept8	1.61575e-18	-0.352748	0.103	0.159	4.913e-14
Limch1	1.55082e-15	-0.352804	0.302	0.362	4.71557e-11
Aco2	1.15102e-14	-0.353571	0.179	0.233	3.49989e-10
Scg5	1.88603e-07	-0.355035	0.128	0.156	0.00573486
Ccnd2	1.31564e-13	-0.355888	0.067	0.108	4.00048e-09
Prrx1	8.38349e-16	-0.356074	0.06	0.103	2.54917e-11
Mboat2	3.89577e-17	-0.356106	0.166	0.23	1.18459e-12
Gli3	1.9104e-14	-0.356838	0.148	0.202	5.80895e-10
Hnrnpu	1.52947e-30	-0.357299	0.398	0.492	4.65067e-26
Polr3h	2.72207e-16	-0.357522	0.059	0.102	8.27699e-12
Itgb8	2.61919e-17	-0.358721	0.129	0.189	7.96417e-13
Nrbp2	6.05639e-18	-0.359103	0.182	0.246	1.84157e-13
Sybu	1.15819e-09	-0.359108	0.171	0.211	3.52171e-05
Wdr17	2.67369e-07	-0.360612	0.13	0.159	0.0081299
Pcdh10	3.78129e-16	-0.360975	0.274	0.334	1.14978e-11
Limk2	1.86662e-14	-0.361949	0.063	0.103	5.67582e-10
Nfix	8.64487e-15	-0.362298	0.072	0.115	2.62865e-10
Hdac8	6.50041e-11	-0.364927	0.18	0.227	1.97658e-06
Rtn1	4.70354e-14	-0.365068	0.551	0.568	1.43021e-09
Enho	4.87144e-20	-0.366511	0.073	0.126	1.48126e-15
Mettl7a1	4.45371e-15	-0.367244	0.071	0.115	1.35424e-10
Hexa	1.14155e-21	-0.368769	0.071	0.127	3.47112e-17
Fgfr3	1.45751e-33	-0.370774	0.49	0.579	4.43185e-29
Mt3	1.88573e-29	-0.370786	0.465	0.544	5.73393e-25
Pcsk6	2.69095e-19	-0.371656	0.054	0.101	8.18237e-15
Rfx4	5.80487e-15	-0.372107	0.116	0.168	1.76509e-10
Arhgap12	8.59447e-12	-0.372677	0.1	0.141	2.61332e-07
B4gat1	6.25647e-10	-0.372685	0.106	0.142	1.9024e-05
Ramp1	1.86343e-17	-0.372739	0.081	0.131	5.66615e-13
Srpk2	2.8125e-14	-0.372924	0.205	0.257	8.55198e-10
Man2a2	5.08454e-15	-0.373759	0.091	0.137	1.54606e-10
Cttnbp2	2.64518e-16	-0.374166	0.16	0.206	8.0432e-12
Fut8	2.40502e-13	-0.375409	0.107	0.153	7.31293e-09
Celf2	2.59544e-09	-0.375537	0.535	0.534	7.89194e-05
Slc6a6	2.35887e-07	-0.376019	0.075	0.101	0.00717262
Oxct1	6.5665e-12	-0.378041	0.234	0.281	1.99668e-07
Akap8l	3.85558e-14	-0.378969	0.204	0.256	1.17237e-09
Pou3f2	2.4653e-14	-0.379425	0.093	0.14	7.49622e-10
Tmem47	1.58944e-20	-0.379588	0.246	0.321	4.83301e-16
Smpdl3a	1.37134e-21	-0.380137	0.103	0.165	4.16983e-17
Kif1b	1.02665e-25	-0.380247	0.541	0.599	3.12175e-21
Ints10	6.57554e-20	-0.380298	0.069	0.119	1.99943e-15
Tom1l1	5.31645e-17	-0.380976	0.089	0.139	1.61657e-12
Igsf8	1.22541e-34	-0.381819	0.51	0.583	3.7261e-30
Notch2	1.56609e-18	-0.381963	0.075	0.126	4.76202e-14
Lcat	7.78356e-23	-0.382008	0.077	0.136	2.36675e-18
Dynll1	3.88542e-21	-0.382202	0.113	0.176	1.18144e-16
Naaa	2.52674e-16	-0.382562	0.126	0.181	7.68305e-12
Timp2	1.15654e-08	-0.382673	0.138	0.172	0.00035167
Scrg1	1.50075e-19	-0.383578	0.057	0.106	4.56334e-15
Eif2s3y	5.33338e-27	-0.383659	0.15	0.234	1.62172e-22
Adgrb3	9.81013e-08	-0.385875	0.455	0.473	0.00298297
Shisa9	1.99977e-16	-0.386723	0.062	0.105	6.08071e-12
Prelid3a	1.44555e-10	-0.387233	0.07	0.102	4.3955e-06
Ampd2	1.8698e-18	-0.387883	0.136	0.198	5.68551e-14
Fxyd1	2.57999e-21	-0.388906	0.07	0.124	7.84497e-17
Tmem246	5.87025e-20	-0.390308	0.067	0.119	1.78497e-15
Gaa	1.04939e-18	-0.392135	0.18	0.242	3.19087e-14
Ank	7.6258e-14	-0.392271	0.139	0.187	2.31878e-09
Snta1	3.18376e-18	-0.393298	0.062	0.109	9.68085e-14
Il18	1.40363e-18	-0.393323	0.427	0.479	4.26802e-14
Prkdc	1.73939e-13	-0.393389	0.073	0.113	5.28897e-09
Clybl	2.68782e-12	-0.394823	0.068	0.106	8.17284e-08
Gk	4.53132e-17	-0.395012	0.189	0.25	1.37784e-12
Cntn1	9.44008e-13	-0.395414	0.2	0.249	2.87044e-08
Haghl	3.69718e-27	-0.395577	0.051	0.109	1.1242e-22
Gm45846	4.02723e-10	-0.396942	0.117	0.155	1.22456e-05
Itih3	6.93967e-19	-0.397996	0.191	0.261	2.11014e-14
Cap2	1.49264e-13	-0.398265	0.08	0.12	4.53867e-09
Atp1a2	1.49557e-135	-0.39839	0.978	0.984	4.54758e-131
Garem1	3.9624e-10	-0.40033	0.118	0.156	1.20485e-05
Lhx2	4.37871e-20	-0.400433	0.072	0.125	1.33143e-15
Zmym6	4.93111e-14	-0.40087	0.063	0.102	1.4994e-09
Pdgfrb	2.14027e-19	-0.401082	0.085	0.14	6.50791e-15
Rbmx	4.24289e-19	-0.40121	0.133	0.194	1.29014e-14
Nme7	1.40102e-09	-0.401618	0.197	0.231	4.26007e-05
Rgs7bp	9.50109e-07	-0.403192	0.138	0.165	0.02889
Arxes2	2.28395e-19	-0.405097	0.074	0.125	6.94481e-15
Gpi1	1.4677e-21	-0.405295	0.188	0.258	4.46283e-17
Gdi1	1.35644e-26	-0.405456	0.268	0.35	4.12453e-22
Fbxo44	7.17886e-25	-0.406949	0.049	0.103	2.18288e-20
Fjx1	5.57643e-27	-0.407391	0.304	0.395	1.69563e-22
Hmgn3	1.12365e-19	-0.40831	0.209	0.275	3.41668e-15
Atp2b2	1.50335e-09	-0.408682	0.185	0.215	4.57123e-05
Zfp219	1.61043e-24	-0.409228	0.057	0.114	4.89684e-20
Mpp6	3.90876e-11	-0.409377	0.102	0.142	1.18854e-06
Cntfr	6.39337e-16	-0.409546	0.089	0.137	1.94403e-11
Ttc8	7.19985e-20	-0.411637	0.055	0.103	2.18926e-15
Dbx2	2.69591e-21	-0.412346	0.06	0.113	8.19744e-17
Nr3c1	1.33828e-15	-0.412407	0.099	0.148	4.0693e-11
Wls	3.72718e-18	-0.412718	0.115	0.172	1.13332e-13
Acsbg1	1.35399e-35	-0.412984	0.411	0.516	4.11707e-31
Fam171b	1.47657e-18	-0.414875	0.298	0.361	4.4898e-14
Paqr8	1.58934e-24	-0.415884	0.359	0.441	4.83271e-20
Abr	1.00015e-15	-0.416527	0.256	0.314	3.04117e-11
Fam173a	3.51427e-23	-0.416909	0.076	0.133	1.06858e-18
Mocs2	6.07582e-25	-0.418456	0.106	0.176	1.84747e-20
6330403K07Rik	1.64488e-17	-0.419782	0.079	0.127	5.00159e-13
Itgb5	5.89142e-23	-0.421266	0.062	0.117	1.7914e-18
Atxn1	2.88282e-10	-0.421402	0.114	0.15	8.76579e-06
Hexb	1.31458e-20	-0.423541	0.064	0.115	3.99724e-16
Tpp1	2.74043e-22	-0.425108	0.13	0.198	8.33284e-18
Clmn	2.33775e-21	-0.426728	0.233	0.307	7.1084e-17
Nsmf	8.52471e-25	-0.426956	0.177	0.252	2.59211e-20
Ildr2	6.44552e-09	-0.42726	0.076	0.105	0.000195989
Cpeb4	7.04003e-14	-0.427407	0.245	0.296	2.14066e-09
Kif1a	2.40126e-19	-0.427629	0.185	0.25	7.30153e-15
Adgrl1	9.78984e-19	-0.428116	0.209	0.269	2.9768e-14
9330159F19Rik	1.97943e-24	-0.42862	0.211	0.29	6.01886e-20
Ehbp1	5.04075e-09	-0.429501	0.165	0.2	0.000153274
Dido1	2.07992e-17	-0.430576	0.145	0.202	6.3244e-13
Grin2b	2.4073e-10	-0.430936	0.164	0.191	7.31989e-06
Magi2	2.88673e-12	-0.431404	0.449	0.477	8.77768e-08
S1pr1	1.56056e-41	-0.431975	0.598	0.673	4.74519e-37
Ddr1	2.24855e-15	-0.432461	0.144	0.198	6.83717e-11
Tox	2.44492e-09	-0.432517	0.118	0.154	7.43426e-05
Eno1	8.49572e-23	-0.433715	0.175	0.244	2.58329e-18
Cc2d2a	2.18133e-18	-0.434067	0.136	0.195	6.63276e-14
Glrb	7.8589e-16	-0.436007	0.107	0.154	2.38965e-11
Hepacam	1.44086e-25	-0.437065	0.376	0.46	4.38123e-21
Tmem106b	1.69346e-17	-0.437501	0.168	0.227	5.14931e-13
Abhd3	1.69969e-23	-0.437864	0.192	0.269	5.16823e-19
Dennd1a	2.56096e-15	-0.437933	0.187	0.242	7.78711e-11
Suclg1	3.02569e-19	-0.438297	0.127	0.187	9.20023e-15
Phgdh	2.94622e-33	-0.438311	0.049	0.115	8.95858e-29
Zbtb20	5.06805e-26	-0.438472	0.552	0.614	1.54104e-21
Rgma	1.69747e-31	-0.439415	0.109	0.19	5.16151e-27
Tmtc2	2.63693e-12	-0.440126	0.129	0.173	8.01813e-08
Gm10800	4.55416e-18	-0.44262	0.32	0.381	1.38478e-13
Fam193b	2.11854e-27	-0.443211	0.111	0.184	6.44183e-23
Bmpr1b	7.40913e-17	-0.44462	0.219	0.285	2.25289e-12
Nr2f1	1.21524e-18	-0.44469	0.098	0.153	3.6952e-14
Tanc2	9.43839e-12	-0.445354	0.161	0.201	2.86993e-07
Rab30	1.84173e-17	-0.44588	0.077	0.125	5.60014e-13
Fermt2	1.0241e-22	-0.44688	0.3	0.375	3.11397e-18
Fam19a5	8.88756e-16	-0.44715	0.069	0.113	2.70244e-11
Glul	1.55e-55	-0.447518	0.671	0.74	4.7131e-51
Pou3f3	1.46075e-26	-0.449574	0.139	0.216	4.4417e-22
St3gal4	5.12672e-16	-0.450825	0.088	0.136	1.55888e-11
Grk3	8.87531e-22	-0.451062	0.197	0.271	2.69872e-17
Rgs6	4.55964e-20	-0.452677	0.108	0.166	1.38645e-15
Pnn	8.64638e-25	-0.45826	0.265	0.346	2.62911e-20
5031439G07Rik	3.16716e-21	-0.45828	0.095	0.153	9.63038e-17
Epha5	5.2022e-09	-0.458462	0.131	0.162	0.000158183
Zcchc18	6.69226e-20	-0.461233	0.158	0.221	2.03491e-15
Acsl3	1.35439e-64	-0.461336	0.695	0.784	4.11829e-60
Kidins220	1.21702e-32	-0.466887	0.423	0.505	3.7006e-28
Tspan14	2.67507e-20	-0.467305	0.063	0.114	8.13409e-16
Epdr1	2.46963e-22	-0.467488	0.105	0.167	7.50941e-18
Mxi1	1.9259e-18	-0.467839	0.079	0.13	5.85608e-14
Pea15a	1.16638e-27	-0.468994	0.085	0.153	3.5466e-23
Magi1	1.01991e-21	-0.469254	0.138	0.204	3.10124e-17
Kcnk2	9.05939e-13	-0.469422	0.082	0.121	2.75469e-08
Pde7b	6.61019e-11	-0.469676	0.077	0.111	2.00996e-06
Ldhb	8.18921e-33	-0.469809	0.272	0.364	2.49009e-28
Pld2	1.04487e-31	-0.471288	0.056	0.124	3.17713e-27
Nrxn3	6.38084e-10	-0.471509	0.441	0.409	1.94022e-05
Dcc	2.22063e-07	-0.471846	0.157	0.186	0.00675226
Gabbr1	9.64523e-31	-0.473695	0.277	0.362	2.93282e-26
Srsf5	1.82432e-62	-0.4745	0.571	0.681	5.54722e-58
Qk	3.62862e-49	-0.47477	0.494	0.605	1.10335e-44
Fgd4	5.36378e-15	-0.475539	0.097	0.144	1.63097e-10
Glt8d1	3.16957e-27	-0.476178	0.145	0.222	9.63771e-23
Plxnb1	3.33817e-31	-0.476508	0.197	0.289	1.01504e-26
Gm35188	9.80159e-24	-0.477164	0.09	0.151	2.98037e-19
Gldc	1.38403e-21	-0.477471	0.142	0.21	4.20843e-17
Wscd1	3.7532e-29	-0.477922	0.059	0.122	1.14124e-24
Dhrs7	3.53736e-25	-0.478401	0.089	0.154	1.07561e-20
Mir9-3hg	1.91867e-19	-0.478632	0.075	0.126	5.83409e-15
Gramd4	1.19654e-21	-0.478907	0.07	0.124	3.63831e-17
Nim1k	5.51582e-18	-0.479359	0.116	0.174	1.67719e-13
Xylt1	3.82062e-29	-0.483451	0.055	0.117	1.16174e-24
Kif21a	3.8439e-24	-0.485335	0.202	0.275	1.16881e-19
Cyp2j6	5.15499e-26	-0.485364	0.129	0.205	1.56748e-21
Ptprf	1.85719e-28	-0.487594	0.139	0.219	5.64717e-24
Phactr3	4.6863e-20	-0.487808	0.089	0.143	1.42496e-15
Itga6	4.71147e-27	-0.490917	0.156	0.236	1.43262e-22
Zeb1	1.5043e-22	-0.49128	0.2	0.273	4.57412e-18
Ccdc88a	3.52614e-30	-0.491573	0.422	0.501	1.07219e-25
Farp1	1.43869e-37	-0.493355	0.421	0.52	4.37464e-33
Chst10	2.04299e-31	-0.493915	0.046	0.107	6.21211e-27
Mageh1	6.86391e-25	-0.494582	0.087	0.151	2.08711e-20
Smarcd3	2.79691e-27	-0.494821	0.053	0.11	8.50457e-23
Frmd4a	9.89756e-23	-0.496287	0.336	0.409	3.00955e-18
Fam213a	1.05422e-30	-0.496798	0.103	0.181	3.20557e-26
Cit	1.44402e-18	-0.49745	0.059	0.103	4.39082e-14
Ttyh3	1.86891e-35	-0.497993	0.205	0.303	5.68279e-31
Per2	4.62488e-31	-0.498607	0.078	0.15	1.40629e-26
Ttyh1	4.71509e-73	-0.499242	0.653	0.756	1.43372e-68
Acss1	4.89943e-29	-0.500692	0.157	0.241	1.48977e-24
Slc22a17	8.86932e-32	-0.500859	0.281	0.362	2.69689e-27
Nrarp	3.27954e-24	-0.501861	0.058	0.114	9.97211e-20
Pcdhga1	9.97157e-42	-0.503633	0.566	0.638	3.03205e-37
Lgi1	1.47442e-14	-0.503639	0.12	0.167	4.48326e-10
Ddb2	2.23353e-21	-0.504629	0.077	0.131	6.79149e-17
Nfib	3.03124e-23	-0.504738	0.285	0.362	9.21708e-19
Pygb	1.90671e-31	-0.507305	0.205	0.296	5.79772e-27
Cpe	4.62844e-43	-0.507719	0.836	0.839	1.40737e-38
Pantr1	2.33265e-23	-0.508181	0.077	0.136	7.09289e-19
Gabra4	1.34773e-18	-0.508655	0.089	0.138	4.09806e-14
Ttc3	8.64662e-28	-0.509205	0.376	0.443	2.62918e-23
Slc7a2	1.2702e-40	-0.512466	0.168	0.274	3.86229e-36
Calr	1.59765e-23	-0.514455	0.155	0.225	4.85797e-19
Ncam1	3.08072e-37	-0.516353	0.445	0.524	9.36756e-33
Ctnnd2	2.00871e-30	-0.517413	0.489	0.561	6.1079e-26
C130071C03Rik	1.06828e-24	-0.518758	0.23	0.302	3.24832e-20
Fam20a	7.39827e-27	-0.519631	0.117	0.192	2.24959e-22
Adgrg1	9.04699e-27	-0.520291	0.211	0.293	2.75092e-22
Ppp2r2b	1.08879e-20	-0.520402	0.191	0.255	3.31067e-16
Fam228b	1.13481e-23	-0.520403	0.111	0.177	3.45061e-19
Nlgn1	7.14463e-13	-0.520688	0.434	0.46	2.17247e-08
Tns3	1.40477e-33	-0.521478	0.071	0.145	4.2715e-29
Acot11	6.33771e-28	-0.521577	0.114	0.189	1.92711e-23
Abhd14b	3.53791e-41	-0.522119	0.045	0.12	1.07577e-36
Pde8b	2.10533e-23	-0.522443	0.094	0.155	6.40167e-19
Hacd3	1.27397e-33	-0.524373	0.274	0.369	3.87377e-29
Erbb4	1.31106e-13	-0.524657	0.107	0.147	3.98653e-09
Cmtm5	3.84363e-49	-0.525988	0.052	0.142	1.16873e-44
Clcn2	5.50195e-22	-0.52685	0.089	0.145	1.67298e-17
Rcn2	2.15439e-30	-0.527667	0.176	0.263	6.55084e-26
Fnbp1	2.71491e-29	-0.528014	0.225	0.314	8.25521e-25
Slc15a2	1.01303e-38	-0.530787	0.206	0.312	3.08032e-34
Atl2	7.58221e-32	-0.530909	0.175	0.262	2.30552e-27
Phlpp1	6.74466e-25	-0.531792	0.165	0.24	2.05085e-20
D130040H23Rik	1.48022e-22	-0.532229	0.052	0.102	4.50091e-18
Etv4	4.95965e-36	-0.533023	0.051	0.122	1.50808e-31
Itm2c	5.94161e-53	-0.5349	0.616	0.691	1.80667e-48
Slc6a11	9.69063e-31	-0.535213	0.408	0.499	2.94663e-26
Pstk	3.52127e-30	-0.535221	0.05	0.11	1.07071e-25
Amer2	3.75889e-34	-0.538431	0.046	0.112	1.14297e-29
Kcna2	1.75606e-18	-0.538556	0.13	0.185	5.33965e-14
Hlf	2.71721e-13	-0.541845	0.118	0.161	8.26221e-09
Slc38a3	2.54906e-47	-0.543288	0.199	0.318	7.75093e-43
Omg	1.15258e-24	-0.545347	0.107	0.173	3.50466e-20
Prodh	6.86752e-45	-0.548845	0.142	0.249	2.08821e-40
Gramd1b	5.79936e-18	-0.549215	0.137	0.192	1.76341e-13
Sfxn1	3.88654e-26	-0.55028	0.124	0.195	1.18178e-21
Nat8f1	6.1059e-40	-0.550495	0.041	0.113	1.85662e-35
Ccdc141	3.23324e-25	-0.552109	0.173	0.249	9.83131e-21
Rmnd1	9.30798e-37	-0.553013	0.069	0.145	2.83028e-32
Gpcpd1	2.39872e-25	-0.553174	0.238	0.309	7.2938e-21
Csgalnact1	4.21696e-23	-0.553289	0.084	0.143	1.28225e-18
Srsf1	1.06164e-36	-0.553479	0.251	0.343	3.22813e-32
Add1	4.10278e-35	-0.553705	0.202	0.293	1.24753e-30
mt-Nd5	1.78211e-16	-0.554773	0.175	0.229	5.41886e-12
Syne1	1.48071e-36	-0.555139	0.408	0.492	4.50241e-32
Slc30a10	1.34371e-45	-0.558508	0.034	0.11	4.08582e-41
Adam23	4.15101e-25	-0.559685	0.138	0.208	1.2622e-20
Slc39a12	3.02833e-41	-0.559709	0.19	0.295	9.20826e-37
Tlcd1	1.56399e-39	-0.561228	0.085	0.171	4.75564e-35
AC154683.1	1.28062e-24	-0.5616	0.047	0.1	3.89399e-20
Tmem44	5.00001e-38	-0.561739	0.06	0.137	1.52035e-33
Dmd	4.60224e-36	-0.561967	0.404	0.487	1.3994e-31
Soat1	2.96558e-37	-0.564429	0.14	0.234	9.01743e-33
Tbc1d19	4.00412e-28	-0.565306	0.103	0.172	1.21753e-23
Nr1d2	1.18917e-33	-0.567759	0.158	0.245	3.61592e-29
Prdx6	2.23822e-56	-0.567937	0.397	0.52	6.80575e-52
Pabpn1	4.37254e-59	-0.568877	0.452	0.558	1.32956e-54
Mir124-2hg	1.78792e-12	-0.569774	0.104	0.141	5.43652e-08
Tmc7	1.30083e-30	-0.571986	0.074	0.144	3.95542e-26
Pts	1.63014e-31	-0.572155	0.082	0.155	4.95678e-27
Metrn	2.95494e-40	-0.575247	0.081	0.166	8.98508e-36
Rfx3	3.77434e-23	-0.578591	0.105	0.168	1.14766e-18
mt-Nd3	4.09754e-16	-0.57881	0.155	0.207	1.24594e-11
2310022B05Rik	4.92359e-40	-0.579272	0.035	0.105	1.49712e-35
Cyp4f15	1.87124e-48	-0.580408	0.163	0.279	5.68989e-44
Mical2	2.3032e-35	-0.580455	0.11	0.194	7.00335e-31
Ophn1	8.31103e-31	-0.581363	0.109	0.184	2.52713e-26
Col11a2	1.15412e-46	-0.583164	0.031	0.107	3.50934e-42
Dock4	4.20957e-28	-0.583822	0.256	0.336	1.28e-23
Gprc5b	1.2311e-40	-0.584728	0.191	0.295	3.74339e-36
Chpt1	1.26967e-31	-0.588064	0.156	0.241	3.86069e-27
Car2	1.832e-39	-0.588101	0.101	0.191	5.57058e-35
Mapt	1.51259e-25	-0.588277	0.166	0.237	4.59934e-21
Lrp4	8.56151e-42	-0.589329	0.112	0.208	2.6033e-37
4933431E20Rik	5.55023e-36	-0.589572	0.071	0.148	1.68766e-31
Ahcyl1	1.91398e-48	-0.591224	0.369	0.478	5.81983e-44
Gabra2	2.10495e-32	-0.592309	0.106	0.185	6.40053e-28
Gtf2i	3.65899e-36	-0.593237	0.175	0.266	1.11259e-31
Entpd2	7.81546e-44	-0.593281	0.088	0.181	2.37645e-39
Prdm16	2.81586e-35	-0.59364	0.118	0.205	8.5622e-31
Ptprt	2.82581e-18	-0.595577	0.204	0.264	8.59243e-14
Tspan3	1.32282e-39	-0.596165	0.369	0.462	4.02231e-35
Slirp	1.69529e-37	-0.600668	0.074	0.154	5.15487e-33
Aldh2	1.71995e-36	-0.602152	0.105	0.191	5.22984e-32
Snrnp70	3.79031e-60	-0.602836	0.422	0.537	1.15252e-55
Ddx17	7.20884e-74	-0.605304	0.481	0.603	2.19199e-69
Zfp950	3.66591e-43	-0.607321	0.116	0.214	1.11469e-38
Atp1b1	1.15469e-54	-0.607605	0.569	0.621	3.51106e-50
Syn3	1.7605e-38	-0.61072	0.077	0.157	5.35314e-34
Psap	1.82769e-122	-0.611182	0.783	0.86	5.55746e-118
Jam2	1.85635e-35	-0.612313	0.047	0.115	5.6446e-31
Btbd17	4.37104e-57	-0.612382	0.096	0.211	1.3291e-52
Ugp2	1.46452e-35	-0.614614	0.105	0.19	4.45316e-31
Mtss1l	4.88768e-46	-0.615879	0.068	0.158	1.4862e-41
Sema6d	8.29912e-33	-0.617985	0.203	0.293	2.52351e-28
Slc27a1	3.85077e-56	-0.618284	0.247	0.376	1.17091e-51
Abhd6	4.03338e-27	-0.62149	0.091	0.157	1.22643e-22
Robo2	5.00444e-15	-0.622727	0.18	0.225	1.5217e-10
Trp53bp2	9.65722e-46	-0.635879	0.109	0.211	2.93647e-41
Lfng	1.40181e-45	-0.635981	0.104	0.202	4.26249e-41
Grm3	1.54958e-34	-0.639503	0.247	0.342	4.7118e-30
Phka1	8.06024e-36	-0.641014	0.275	0.369	2.45088e-31
Slc4a4	9.98381e-65	-0.641071	0.548	0.645	3.03578e-60
Fgd6	5.30174e-35	-0.645155	0.092	0.172	1.6121e-30
Grin3a	3.19169e-31	-0.646088	0.042	0.102	9.70497e-27
Cd81	2.09215e-54	-0.646427	0.391	0.503	6.36159e-50
Ppargc1a	5.55822e-30	-0.648677	0.11	0.185	1.69009e-25
Stard13	1.0945e-23	-0.649057	0.063	0.118	3.32805e-19
Fmn2	1.0276e-32	-0.651451	0.127	0.209	3.12462e-28
Plp1	8.0982e-34	-0.654378	0.392	0.464	2.46242e-29
Sox2	2.65654e-49	-0.654887	0.135	0.247	8.07774e-45
Sall3	5.61075e-37	-0.657096	0.062	0.138	1.70606e-32
Hsp90b1	6.70614e-60	-0.657107	0.273	0.407	2.03914e-55
Ptn	1.03225e-91	-0.658146	0.457	0.609	3.13876e-87
Glud1	5.2818e-69	-0.660889	0.394	0.53	1.60604e-64
Phkg1	1.98365e-64	-0.669006	0.251	0.398	6.03169e-60
Ckb	8.842e-146	-0.669449	0.71	0.813	2.68859e-141
Tef	1.23933e-45	-0.671471	0.135	0.236	3.76842e-41
Dab1	9.88421e-32	-0.671503	0.195	0.275	3.00549e-27
Tia1	5.0712e-63	-0.672641	0.364	0.488	1.542e-58
Bcan	1.70504e-131	-0.675157	0.595	0.731	5.18451e-127
Clasp2	5.08566e-54	-0.67711	0.339	0.454	1.5464e-49
Pou2f1	1.34273e-36	-0.682838	0.146	0.237	4.08283e-32
Fam13c	2.18763e-41	-0.689329	0.081	0.165	6.65193e-37
Ddhd1	1.74618e-69	-0.689561	0.501	0.607	5.30961e-65
Grin2c	5.86823e-56	-0.690828	0.317	0.436	1.78435e-51
Wwc1	3.90383e-38	-0.691364	0.099	0.184	1.18704e-33
Plcb1	1.65521e-22	-0.692195	0.334	0.383	5.03299e-18
Agl	3.67633e-47	-0.693583	0.142	0.249	1.11786e-42
Ntrk2	8.31811e-106	-0.694834	0.589	0.722	2.52929e-101
Kcnn2	3.70777e-41	-0.695094	0.173	0.273	1.12742e-36
Ogt	1.72779e-72	-0.701063	0.311	0.448	5.25368e-68
Fat3	3.46659e-34	-0.701172	0.079	0.15	1.05408e-29
Daam2	7.23086e-70	-0.704104	0.197	0.34	2.19869e-65
Rimklb	1.00517e-57	-0.706326	0.057	0.158	3.05643e-53
Eps15	1.14653e-47	-0.706692	0.22	0.331	3.48624e-43
Igfbp5	3.77059e-21	-0.710189	0.115	0.176	1.14652e-16
Gpr37l1	3.47889e-144	-0.710456	0.707	0.807	1.05783e-139
Alcam	3.64523e-52	-0.711713	0.229	0.349	1.10841e-47
Ptprz1	1.29476e-158	-0.712751	0.692	0.822	3.93697e-154
Scd2	1.67083e-102	-0.714166	0.631	0.737	5.08049e-98
Spag9	7.57915e-77	-0.716343	0.463	0.585	2.30459e-72
Chst1	7.02489e-37	-0.723165	0.171	0.254	2.13606e-32
Gpm6b	2.2736e-122	-0.725124	0.592	0.723	6.91335e-118
Hapln1	4.11013e-47	-0.725921	0.048	0.132	1.24977e-42
Plpp3	6.22442e-220	-0.732486	0.813	0.894	1.89266e-215
Cspg5	2.57988e-111	-0.733179	0.479	0.634	7.84464e-107
Ptch1	3.03626e-43	-0.735931	0.147	0.25	9.23236e-39
Gnao1	1.62825e-79	-0.738556	0.39	0.529	4.95102e-75
Ctnna2	4.17885e-23	-0.739674	0.216	0.276	1.27066e-18
Kifc3	1.55238e-56	-0.742223	0.063	0.164	4.72033e-52
Fgf14	7.24296e-15	-0.745956	0.248	0.276	2.20237e-10
Acsl6	6.50508e-103	-0.74896	0.411	0.575	1.978e-98
Gpm6a	4.80122e-105	-0.753655	0.591	0.698	1.45991e-100
Adcy2	7.51809e-41	-0.754411	0.157	0.249	2.28603e-36
Ncan	1.63229e-67	-0.757164	0.165	0.303	4.9633e-63
Etnppl	2.66389e-59	-0.760003	0.15	0.279	8.10009e-55
Mlc1	1.11244e-82	-0.760647	0.431	0.569	3.38261e-78
Psd2	2.5248e-63	-0.761571	0.066	0.177	7.67717e-59
Fads1	1.00302e-63	-0.763003	0.146	0.276	3.04989e-59
Chd9	9.89832e-48	-0.763916	0.285	0.392	3.00978e-43
Aifm3	3.38711e-51	-0.764038	0.099	0.2	1.02992e-46
Ndrg2	3.59856e-166	-0.764757	0.575	0.752	1.09422e-161
Serpine2	3.00748e-82	-0.766503	0.281	0.442	9.14483e-78
Asrgl1	1.99096e-55	-0.769592	0.127	0.244	6.05391e-51
Mmd2	1.49467e-76	-0.770803	0.197	0.347	4.54483e-72
mt-Nd1	8.66543e-24	-0.772044	0.339	0.399	2.6349e-19
Ttc14	3.28152e-79	-0.773202	0.35	0.49	9.97811e-75
mt-Nd2	8.82741e-24	-0.777416	0.34	0.399	2.68415e-19
Ivd	3.9239e-77	-0.778795	0.253	0.406	1.19314e-72
Per3	1.99224e-43	-0.791304	0.15	0.242	6.05781e-39
Arhgap5	1.41689e-59	-0.792462	0.264	0.389	4.30833e-55
Slc38a1	2.07728e-34	-0.792753	0.048	0.114	6.31638e-30
Pbx1	3.80291e-46	-0.798796	0.204	0.307	1.15635e-41
Mgat4c	1.36037e-23	-0.80197	0.095	0.152	4.13648e-19
Ntm	1.95521e-68	-0.809224	0.527	0.628	5.94521e-64
Arhgef19	2.90427e-77	-0.81012	0.027	0.135	8.83103e-73
Sfxn5	2.23626e-69	-0.81569	0.172	0.312	6.79979e-65
Sparc	4.64593e-17	-0.820467	0.246	0.303	1.41269e-12
Usp2	4.69392e-66	-0.82346	0.123	0.249	1.42728e-61
Slc7a10	5.83826e-78	-0.82681	0.296	0.442	1.77524e-73
Cldn10	4.30519e-80	-0.827145	0.186	0.343	1.30908e-75
Myo10	2.99231e-68	-0.835583	0.13	0.261	9.09872e-64
Negr1	7.51468e-32	-0.853454	0.269	0.334	2.28499e-27
Lama2	1.56552e-68	-0.855238	0.196	0.337	4.76026e-64
Vegfa	2.36017e-72	-0.85658	0.165	0.303	7.17658e-68
Sirpa	5.3689e-81	-0.866238	0.142	0.284	1.63252e-76
Paqr7	1.65296e-91	-0.868611	0.074	0.219	5.02615e-87
Fut9	7.37203e-49	-0.877947	0.199	0.302	2.24161e-44
Tagln3	4.6927e-75	-0.881779	0.113	0.247	1.42691e-70
Cst3	4.22585e-192	-0.882751	0.779	0.881	1.28496e-187
mt-Nd4	2.89046e-31	-0.907754	0.41	0.475	8.78903e-27
Fam184a	1.8549e-58	-0.908961	0.132	0.248	5.6402e-54
Nkain4	8.36977e-81	-0.909258	0.079	0.215	2.545e-76
AI464131	1.17624e-95	-0.91691	0.143	0.31	3.57658e-91
Apoe	6.9952e-246	-0.919562	0.869	0.941	2.12703e-241
Pnisr	6.39528e-182	-0.924127	0.605	0.763	1.94461e-177
Fzd2	8.54128e-85	-0.928821	0.147	0.302	2.59715e-80
Gm973	6.66804e-61	-0.93063	0.054	0.158	2.02755e-56
mt-Co3	7.07006e-32	-0.93286	0.435	0.492	2.14979e-27
Hnrnpa2b1	4.0558e-216	-0.933679	0.58	0.764	1.23325e-211
Tspan7	1.67019e-181	-0.935047	0.59	0.738	5.07855e-177
Gja1	1.10836e-189	-0.93756	0.543	0.726	3.37019e-185
Mfge8	1.85924e-125	-0.940075	0.407	0.579	5.65339e-121
mt-Cytb	8.74964e-29	-0.959828	0.441	0.49	2.6605e-24
Ednrb	6.80551e-92	-0.962443	0.154	0.319	2.06935e-87
mt-Co1	2.58176e-45	-0.964927	0.738	0.763	7.85036e-41
Dbp	1.67085e-86	-0.974175	0.056	0.186	5.08054e-82
mt-Atp6	3.36956e-38	-0.974281	0.554	0.602	1.02458e-33
Fxyd6	2.29391e-32	-0.983707	0.053	0.117	6.97508e-28
Nrxn1	9.72426e-211	-0.984413	0.733	0.839	2.95685e-206
Kcnj10	7.78573e-103	-0.98543	0.128	0.299	2.36741e-98
Ptprd	1.23642e-68	-1.00883	0.496	0.513	3.75959e-64
mt-Co2	9.13656e-45	-1.01538	0.63	0.675	2.77815e-40
Pla2g7	1.05193e-135	-1.02164	0.258	0.466	3.19862e-131
Dtna	2.99544e-180	-1.02706	0.434	0.645	9.10825e-176
Gabrb1	4.25071e-140	-1.03146	0.422	0.61	1.29251e-135
4930402H24Rik	1.47314e-135	-1.03297	0.368	0.558	4.47939e-131
Gm21954	3.51821e-111	-1.04341	0.111	0.278	1.06978e-106
Adcyap1r1	2.83819e-99	-1.06721	0.154	0.321	8.63008e-95
Hes5	2.77738e-111	-1.06891	0.046	0.199	8.44518e-107
Dgkb	9.21805e-100	-1.08295	0.272	0.433	2.80293e-95
Id4	6.91653e-159	-1.0928	0.21	0.44	2.10311e-154
Gm3764	3.59755e-198	-1.10196	0.396	0.624	1.09391e-193
Igdcc4	5.53825e-104	-1.10204	0.092	0.253	1.68402e-99
Ntsr2	2.11252e-249	-1.1026	0.449	0.688	6.42355e-245
Luc7l3	5.5752e-208	-1.164	0.44	0.655	1.69525e-203
Camk2g	4.1529e-122	-1.17433	0.222	0.407	1.26277e-117
Nwd1	2.17182e-148	-1.19271	0.092	0.299	6.60385e-144
Caskin1	1.74539e-134	-1.24405	0.088	0.275	5.30719e-130
Sparcl1	0	-1.28599	0.75	0.888	0
Tprkb	1.63623e-135	-1.31483	0.125	0.325	4.97528e-131
Gria2	5.60318e-244	-1.33407	0.666	0.775	1.70376e-239
Timp3	3.22087e-180	-1.36317	0.179	0.425	9.7937e-176
Agt	5.76891e-45	-1.39658	0.043	0.121	1.75415e-40
Pitpnc1	1.32341e-146	-1.41235	0.151	0.363	4.02408e-142
Appl2	6.36262e-299	-1.58593	0.225	0.543	1.93468e-294
Dclk1	0	-1.6011	0.543	0.741	0
