# Supplementary material for: Integrating single-nucleus RNA sequencing and spatial transcriptomics to elucidate a specialized subpopulation of astrocytes, microglia and vascular cells in brains of mouse model of lipopolysaccharide-induced sepsis-associated encephalopathy
Source: J Neuroinflammation. 2024 Jul 3;21:169. doi: 10.1186/s12974-024-03161-0 (PMC11223438; doi:10.1186/s12974-024-03161-0)
Supplement: Supplementary file 10 — Supplementary Material 10: Supplementary Table 4. Display of DEGs across Micro-2 vs. Micro-1 in snRNA-seq data [file 12974_2024_3161_MOESM10_ESM.xlsx]

## Sheet: Sheet1
Gene	Primer	Sequence
Anxa1-/-	Forward	5'-ATGTTGCTGCCTTGCACAAAGC-3'
	Reverse	5'-GAAGTAGCATGGTGTTTGTAGAGTCAG-3'
wild type	Forward	5'- GCCTTGTGAGATACTGCTGACTTT-3'
	Reverse	5' -TGTTCTCAGTGGTGTGAATAGTGGCA-3'
