# Supplementary material for: Integrating single-nucleus RNA sequencing and spatial transcriptomics to elucidate a specialized subpopulation of astrocytes, microglia and vascular cells in brains of mouse model of lipopolysaccharide-induced sepsis-associated encephalopathy
Source: J Neuroinflammation. 2024 Jul 3;21:169. doi: 10.1186/s12974-024-03161-0 (PMC11223438; doi:10.1186/s12974-024-03161-0)
Supplement: Supplementary file 11 — Supplementary Material 11: Supplementary Table 5. Display of primer sequences used in PCR experiments [file 12974_2024_3161_MOESM11_ESM.xls]

## Sheet: Sheet1
number	a gene module
1	Mmp3
2	Gbp4
3	Oasl2
4	Cd274
5	Parp12
6	Crispld2
7	Xaf1
8	Tnfaip2
9	Hspb6
10	Fgf2
11	Ifit3b
12	Parp14
13	Ifi35
14	Rasip1
15	Adamts9
16	Rasd1
17	Tubb6
18	Il4ra
19	Tnfrsf12a
20	Map3k6
21	Plce1
22	Trex1
23	Nfkbiz
24	Glipr2
25	Socs3
26	Tiparp
27	Aff1
28	Tifa
29	Stat2
30	Dio2
31	Gimap6
32	Col4a2
33	Mvp
34	Csf1
35	Rhoj
36	Stat1
37	Irf9
38	Slc39a14
39	Fcer1g
40	AW112010
41	Ccl5
42	Ucp2
43	Pfkfb3
44	Srgn
45	Rhoc
46	Msn
47	Tmem252
48	Col4a1
49	Pglyrp1
50	Gm49391
51	Ctla2a
52	Tnfrsf1a
53	Ier3
54	Cebpb
55	Irgm1
56	Cebpd
57	Sdc4
58	Hspb1
59	Gfap
60	Tap1
61	Igtp
62	Tapbp
63	Ifit3
64	Lgals3bp
65	Lyn
66	Bcl2a1b
67	Ch25h
68	Slfn2
69	Ms4a6d
70	Gpr84
71	Acod1
72	Tlr2
73	Slc15a3
74	Fcgr2b
75	Plek
76	Msr1
77	Stat3
78	Gm45774
79	Fkbp5
80	Neat1
81	Tmbim1
82	Pnpla2
83	Znfx1
84	Nfkbia
85	Errfi1
86	Sbno2
87	Adamts1
88	Plat
89	Tma16
90	Synm
91	Spns2
92	Sgk3
93	Stxbp3
94	Plin4
95	Gm15417
96	Sox4
97	Phactr3
98	Endod1
99	Cdkn1a
100	Hnrnpdl
101	Tuba1c
102	Tm4sf1
103	Ifitm2
104	Ifitm1
105	Timp1
106	Tgm2
107	S100a11
108	Isg15
109	Icam1
110	Psmb8
111	Gbp3
112	Serping1
113	Bst2
114	Irgm2
115	Ifi47
116	Osmr
117	Gbp5
118	Rtp4
119	Pdpn
120	Gbp7
121	A2m
122	Iigp1
123	Gbp2
124	Ifitm3
125	Dcn
126	Cp
127	Lcn2
128	Csf3
129	Mt2
130	Mt1
