# Supplementary material for: Integrating single-nucleus RNA sequencing and spatial transcriptomics to elucidate a specialized subpopulation of astrocytes, microglia and vascular cells in brains of mouse model of lipopolysaccharide-induced sepsis-associated encephalopathy
Source: J Neuroinflammation. 2024 Jul 3;21:169. doi: 10.1186/s12974-024-03161-0 (PMC11223438; doi:10.1186/s12974-024-03161-0)
Supplement: Supplementary file 12 — Supplementary Material 12: Supplementary Table 6. Module of 130 genes [file 12974_2024_3161_MOESM12_ESM.xlsx]

## Sheet: Sheet1
	p_val	avg_log2FC	pct.1	pct.2	p_val_adj
Ccl3	0	3.76373	0.503	0.032	0
Cxcl10	0	3.61067	0.303	0.017	0
Ch25h	0	3.52091	0.469	0.029	0
Cxcl2	6.29578e-218	3.35247	0.214	0.011	1.91436e-213
Acod1	0	3.31372	0.381	0.017	0
Ccl5	0	3.07275	0.322	0.026	0
Aoah	0	3.00304	0.754	0.15	0
Ccl4	0	2.97843	0.297	0.016	0
Edn1	0	2.92021	0.342	0.021	0
Slc7a11	0	2.8865	0.424	0.071	0
Cybb	0	2.86762	0.422	0.049	0
Tnfaip3	0	2.84907	0.51	0.07	0
Il1b	8.68687e-138	2.83202	0.148	0.011	2.64142e-133
Msr1	0	2.59437	0.672	0.114	0
Marco	5.62683e-183	2.55388	0.297	0.071	1.71095e-178
AW112010	0	2.46751	0.359	0.033	0
Gbp5	4.6989e-204	2.41016	0.231	0.024	1.4288e-199
Cp	0	2.35422	0.529	0.16	0
Tnf	6.36735e-169	2.22864	0.172	0.01	1.93612e-164
Fmnl2	0	2.22082	0.569	0.157	0
Malt1	1.72577e-168	2.15071	0.319	0.096	5.24756e-164
Socs3	0	2.02843	0.43	0.085	0
Saa3	3.72407e-203	2.02281	0.513	0.233	1.13238e-198
Mt2	2.82891e-297	1.98373	0.416	0.092	8.60187e-293
Pfkfb3	2.29833e-303	1.96649	0.431	0.096	6.98853e-299
Il1a	5.33987e-155	1.94378	0.214	0.036	1.62369e-150
Bcl2a1b	2.94047e-288	1.93668	0.484	0.143	8.94109e-284
Dusp2	1.89826e-204	1.93486	0.239	0.028	5.77203e-200
Sdc4	5.51222e-267	1.91114	0.349	0.061	1.6761e-262
Nfkbia	0	1.90535	0.609	0.19	0
Gpr84	4.12308e-236	1.89437	0.385	0.101	1.2537e-231
Nfkbiz	1.33925e-222	1.889	0.335	0.074	4.07225e-218
Ier3	1.49016e-159	1.86204	0.226	0.04	4.53114e-155
Rnf169	0	1.82047	0.667	0.275	0
Tnfaip2	4.43389e-138	1.8151	0.162	0.017	1.34821e-133
Lacc1	8.76917e-271	1.80278	0.517	0.189	2.66644e-266
Ikbke	1.81239e-235	1.79692	0.332	0.064	5.51093e-231
Nlrp3	1.63018e-175	1.78884	0.29	0.069	4.95689e-171
Zc3h12c	4.03603e-179	1.78773	0.298	0.072	1.22724e-174
Ms4a6c	0	1.77771	0.542	0.145	0
Iigp1	1.82622e-93	1.77207	0.113	0.012	5.55297e-89
Dusp16	1.20796e-172	1.76305	0.253	0.049	3.67305e-168
Bcl2a1d	1.26234e-190	1.75112	0.227	0.027	3.83838e-186
Tlr2	3.99398e-233	1.73824	0.349	0.077	1.21445e-228
Il1rn	1.28209e-151	1.73017	0.157	0.009	3.89846e-147
Fpr2	8.22008e-150	1.67163	0.202	0.031	2.49948e-145
Slc15a3	1.5947e-163	1.67081	0.274	0.067	4.84899e-159
Sod2	2.04044e-194	1.65945	0.283	0.056	6.20437e-190
Gm49339	7.28268e-211	1.64214	0.268	0.039	2.21444e-206
Fth1	0	1.63904	0.704	0.354	0
Cd14	1.14616e-174	1.63545	0.388	0.143	3.48513e-170
Birc3	2.71382e-173	1.62442	0.321	0.089	8.2519e-169
Lilr4b	1.01144e-203	1.62246	0.245	0.031	3.07549e-199
Srgn	2.61351e-163	1.61451	0.313	0.091	7.9469e-159
Mmp14	7.47392e-180	1.61268	0.275	0.057	2.27259e-175
Samsn1	3.46641e-168	1.58468	0.359	0.12	1.05403e-163
Fpr1	8.9066e-154	1.57893	0.225	0.041	2.70823e-149
Ccl12	5.65023e-121	1.57677	0.192	0.039	1.71807e-116
Cd274	1.55609e-136	1.57259	0.167	0.019	4.73161e-132
Gnl3	6.57001e-194	1.56479	0.357	0.105	1.99774e-189
Parp14	2.14301e-143	1.54944	0.288	0.086	6.51624e-139
Dab2	4.56071e-118	1.54378	0.232	0.064	1.38678e-113
Zfp811	1.35066e-144	1.51211	0.204	0.034	4.10695e-140
Slfn2	1.26473e-169	1.50321	0.258	0.052	3.84566e-165
Cpd	3.58753e-198	1.48565	0.439	0.164	1.09086e-193
Rnf213	9.28285e-137	1.48148	0.316	0.11	2.82264e-132
Pik3r6	6.20986e-130	1.47844	0.296	0.101	1.88823e-125
Pstpip2	3.73604e-97	1.44678	0.166	0.038	1.13602e-92
Mapkapk2	2.32996e-141	1.43905	0.229	0.05	7.0847e-137
Ifitm7	7.72656e-82	1.43399	0.102	0.012	2.34941e-77
Il15ra	2.2763e-169	1.43199	0.311	0.084	6.92153e-165
Mndal	1.89771e-126	1.42778	0.148	0.015	5.77038e-122
Gbp2	9.69321e-133	1.42554	0.156	0.016	2.94741e-128
Lyz2	4.69923e-32	1.41946	0.157	0.081	1.4289e-27
Hdac9	1.84548e-95	1.41622	0.372	0.195	5.61155e-91
Pik3r5	1.41395e-145	1.40132	0.336	0.117	4.2994e-141
Cep85	4.19509e-173	1.39976	0.378	0.129	1.2756e-168
Filip1l	5.46025e-156	1.39523	0.407	0.164	1.6603e-151
Gm4951	1.15532e-63	1.38033	0.109	0.023	3.51297e-59
Igsf6	2.9562e-170	1.37824	0.348	0.107	8.98891e-166
Lyn	1.68999e-204	1.36803	0.61	0.317	5.13876e-200
Txnrd1	8.83148e-85	1.35567	0.167	0.046	2.68539e-80
Vmp1	1.96398e-270	1.34633	0.643	0.294	5.97188e-266
N4bp1	1.99175e-139	1.32386	0.327	0.114	6.05631e-135
Slc39a14	1.23042e-139	1.31594	0.296	0.093	3.74133e-135
Ier2	7.82119e-119	1.31139	0.165	0.026	2.37819e-114
2023-03-01	1.91652e-146	1.30567	0.471	0.232	5.82757e-142
Milr1	4.05736e-111	1.30496	0.2	0.048	1.23372e-106
Ptpn1	4.10795e-127	1.30198	0.365	0.154	1.2491e-122
Gm47283	4.08757e-136	1.29844	0.465	0.24	1.24291e-131
Ptprj	3.11906e-205	1.29376	0.639	0.352	9.48413e-201
Irf1	7.88186e-83	1.29362	0.173	0.049	2.39664e-78
Clec2d	6.77287e-161	1.29053	0.353	0.118	2.05943e-156
Ell2	7.89021e-83	1.28462	0.2	0.067	2.39918e-78
Dusp1	3.07048e-130	1.28	0.198	0.038	9.33642e-126
Rnf149	4.0476e-166	1.27837	0.49	0.23	1.23075e-161
Vti1a	3.46772e-99	1.27329	0.306	0.13	1.05443e-94
Hcar2	4.76733e-104	1.26576	0.136	0.018	1.4496e-99
Relb	1.67336e-108	1.26108	0.186	0.041	5.08817e-104
Pik3ap1	4.90989e-125	1.24924	0.337	0.129	1.49295e-120
Rbms1	4.00213e-117	1.2424	0.286	0.101	1.21693e-112
Lcn2	2.05458e-155	1.23993	0.379	0.134	6.24736e-151
Pid1	2.59682e-103	1.23005	0.376	0.182	7.89615e-99
Egln2	3.03281e-108	1.21746	0.243	0.077	9.22188e-104
Nfkb1	4.27327e-130	1.21631	0.482	0.253	1.29937e-125
Gadd45b	1.0251e-89	1.20044	0.113	0.014	3.11701e-85
Cd300lf	4.22704e-105	1.19192	0.226	0.067	1.28532e-100
Cd44	5.94695e-88	1.1889	0.133	0.024	1.80829e-83
Bcl2a1a	3.88344e-113	1.17099	0.189	0.04	1.18084e-108
Tbc1d1	2.72526e-74	1.16767	0.166	0.051	8.2867e-70
Ifi204	1.56288e-114	1.16617	0.21	0.052	4.75225e-110
Mctp1	1.96085e-106	1.16542	0.435	0.234	5.96237e-102
Ms4a6d	1.15146e-127	1.15577	0.287	0.091	3.50123e-123
Pim1	1.41245e-97	1.15278	0.163	0.035	4.29485e-93
Pabpc1	1.12246e-121	1.13866	0.405	0.191	3.41305e-117
Rassf4	2.48758e-103	1.12918	0.251	0.085	7.56397e-99
Alpk1	5.59318e-60	1.11803	0.147	0.048	1.70072e-55
Ccdc86	4.86133e-82	1.11364	0.139	0.03	1.47818e-77
Dennd4a	1.09059e-106	1.10634	0.647	0.477	3.31617e-102
Rps9	1.55183e-149	1.10287	0.47	0.22	4.71866e-145
F3	7.89056e-46	1.10075	0.113	0.037	2.39928e-41
Hif1a	1.84768e-80	1.10032	0.235	0.093	5.61825e-76
Cebpb	2.23904e-120	1.10005	0.226	0.059	6.80826e-116
Pilra	8.20415e-83	1.0972	0.171	0.047	2.49464e-78
Glrx	3.67184e-66	1.09544	0.119	0.028	1.1165e-61
Cd80	1.27787e-70	1.0954	0.156	0.046	3.88563e-66
Il4ra	1.51332e-86	1.09284	0.304	0.137	4.60156e-82
Slfn8	2.29897e-65	1.08978	0.193	0.074	6.99048e-61
Ncl	5.79006e-97	1.08705	0.372	0.184	1.76058e-92
Nr3c1	1.57345e-78	1.08681	0.303	0.146	4.78438e-74
Nlrc5	2.78841e-87	1.08269	0.148	0.032	8.47873e-83
C3ar1	5.19927e-99	1.07493	0.359	0.171	1.58094e-94
Tap1	9.3271e-93	1.07325	0.174	0.044	2.83609e-88
Ifih1	8.97268e-68	1.07095	0.153	0.046	2.72832e-63
Irak3	9.25477e-86	1.06858	0.13	0.023	2.8141e-81
Plek	6.78752e-62	1.06217	0.237	0.109	2.06388e-57
Ms4a6b	4.10033e-94	1.05986	0.308	0.133	1.24679e-89
Rbpj	6.9683e-58	1.05978	0.243	0.117	2.11885e-53
Slfn5	4.76988e-58	1.05825	0.101	0.022	1.45038e-53
Id2	2.60826e-79	1.05675	0.214	0.079	7.93095e-75
Slc11a2	8.35242e-89	1.04691	0.212	0.07	2.53972e-84
Serp1	8.75122e-102	1.0466	0.262	0.094	2.66098e-97
Tet2	2.37605e-91	1.04401	0.375	0.192	7.22487e-87
Art3	1.68248e-84	1.04198	0.1	0.01	5.11592e-80
Samhd1	3.9243e-28	1.03842	0.212	0.132	1.19326e-23
Ifi207	1.98334e-72	1.03585	0.139	0.034	6.03073e-68
Taf1d	2.08215e-100	1.03102	0.424	0.225	6.33118e-96
Slc13a3	2.05969e-42	1.02907	0.114	0.04	6.26289e-38
Cd47	1.68472e-95	1.0263	0.457	0.269	5.12272e-91
Map3k8	2.02017e-93	1.02501	0.18	0.046	6.14274e-89
Snhg12	8.95585e-85	1.02063	0.276	0.119	2.7232e-80
Rpl3	3.46872e-114	1.0198	0.523	0.313	1.05473e-109
Ehd1	7.24936e-90	1.01888	0.151	0.032	2.20431e-85
Gsr	4.45045e-85	1.01768	0.145	0.031	1.35325e-80
Elf2	1.4168e-61	1.01547	0.273	0.137	4.30805e-57
Cacna1d	6.77216e-113	1.01388	0.453	0.242	2.05921e-108
Mt1	1.15164e-109	1.01381	0.325	0.132	3.50178e-105
Casp4	5.63557e-62	1.00986	0.161	0.055	1.71361e-57
Ifitm3	2.97122e-73	1.00879	0.148	0.04	9.0346e-69
Tgfbi	2.87623e-37	1.00735	0.19	0.1	8.74575e-33
Snx10	2.89439e-75	1.00346	0.248	0.105	8.80096e-71
Slc31a2	2.51695e-75	1.00192	0.239	0.099	7.65329e-71
Man2a1	1.06145e-61	0.996784	0.211	0.09	3.22755e-57
Fcgr4	7.71492e-75	0.991487	0.155	0.042	2.34588e-70
Rab8b	6.01069e-57	0.981929	0.211	0.095	1.82767e-52
Diaph2	1.15332e-107	0.976466	0.555	0.345	3.50691e-103
Hck	9.10778e-90	0.975292	0.41	0.22	2.7694e-85
Rtp4	1.62169e-77	0.974164	0.168	0.049	4.93106e-73
Kdm6b	3.44951e-64	0.97257	0.126	0.033	1.04889e-59
Rpl12	2.62435e-73	0.964048	0.324	0.171	7.97987e-69
Dtx2	1.75898e-77	0.96193	0.144	0.035	5.34854e-73
Prdx5	2.52885e-68	0.95749	0.192	0.072	7.68946e-64
Clec4a1	6.27467e-81	0.953698	0.146	0.034	1.90794e-76
Sp100	1.29478e-61	0.945314	0.151	0.048	3.93704e-57
Eif4a1	9.97814e-104	0.943913	0.402	0.203	3.03405e-99
Agtrap	5.55586e-64	0.942968	0.116	0.026	1.68937e-59
Plagl2	1.77698e-60	0.939772	0.141	0.043	5.40327e-56
Nop56	1.00072e-72	0.936991	0.333	0.178	3.04288e-68
Rps18	1.1039e-77	0.93548	0.343	0.178	3.35661e-73
Ugcg	9.29445e-62	0.934653	0.189	0.074	2.82616e-57
Atf4	3.52099e-80	0.933445	0.289	0.132	1.07063e-75
Tiparp	1.0212e-52	0.93273	0.148	0.054	3.10515e-48
Ifi211	9.30699e-90	0.92313	0.109	0.011	2.82998e-85
Aff1	1.18547e-41	0.919766	0.153	0.067	3.60466e-37
Nop58	1.96816e-53	0.916547	0.185	0.078	5.98457e-49
Rhbdf2	1.86334e-76	0.913998	0.119	0.022	5.66587e-72
Rpl4	8.30302e-68	0.912252	0.355	0.202	2.5247e-63
Mdn1	6.31775e-48	0.904663	0.204	0.1	1.92104e-43
Lrrc58	7.29407e-64	0.902433	0.27	0.133	2.21791e-59
Vasp	2.58626e-72	0.89294	0.229	0.093	7.86404e-68
Pirb	2.26355e-66	0.888413	0.188	0.07	6.88278e-62
Ripor2	7.18021e-49	0.886869	0.188	0.085	2.18329e-44
H2-K1	7.07458e-67	0.886435	0.462	0.302	2.15117e-62
Smim3	1.17599e-49	0.876985	0.108	0.031	3.57583e-45
Rnf180	9.51834e-27	0.875305	0.216	0.135	2.89424e-22
Ankrd16	1.92954e-57	0.874618	0.26	0.131	5.86716e-53
Nampt	2.29122e-43	0.873732	0.139	0.056	6.96691e-39
Spata13	1.14665e-62	0.8722	0.232	0.103	3.48662e-58
Adgre1	9.4412e-46	0.869943	0.347	0.224	2.87079e-41
Eef1g	1.30841e-62	0.868913	0.236	0.107	3.97847e-58
Rhoq	3.88246e-58	0.863658	0.255	0.124	1.18054e-53
Icam1	6.57602e-43	0.860666	0.18	0.084	1.99957e-38
Tlcd2	2.60922e-60	0.858434	0.145	0.046	7.93385e-56
Itga5	1.47847e-55	0.853435	0.118	0.032	4.49559e-51
B3gnt2	2.94487e-36	0.852874	0.14	0.063	8.95448e-32
Actr3	1.14527e-67	0.852731	0.343	0.191	3.48242e-63
Sema4c	4.87227e-63	0.849566	0.214	0.091	1.48151e-58
Naa25	1.69461e-50	0.846306	0.169	0.07	5.15279e-46
Smpdl3b	6.72963e-60	0.840923	0.112	0.027	2.04628e-55
Fgr	2.27641e-52	0.836471	0.148	0.053	6.92188e-48
Trim56	8.5921e-35	0.835397	0.146	0.067	2.6126e-30
Stat2	8.69054e-56	0.831368	0.212	0.095	2.64253e-51
Gm26917	6.52324e-64	0.829727	0.28	0.14	1.98352e-59
Gm28285	2.06332e-37	0.828802	0.181	0.094	6.27394e-33
Rps27a	1.0718e-57	0.828495	0.31	0.174	3.25902e-53
Gm42031	2.48187e-77	0.823196	0.139	0.032	7.54662e-73
Msn	2.60429e-56	0.819424	0.273	0.141	7.91886e-52
Sdad1	8.50298e-48	0.817449	0.134	0.048	2.5855e-43
Gsap	3.91374e-50	0.817162	0.244	0.125	1.19005e-45
Dok3	9.67469e-48	0.816553	0.167	0.07	2.94178e-43
Rplp2	4.4399e-48	0.812529	0.295	0.172	1.35004e-43
Stat3	3.15613e-52	0.809776	0.252	0.13	9.59683e-48
Cers6	6.24534e-31	0.808066	0.148	0.075	1.89902e-26
Eif5	3.71284e-66	0.80433	0.405	0.244	1.12896e-61
Gbp7	1.49394e-41	0.802574	0.145	0.061	4.54262e-37
Gtdc1	3.64662e-46	0.799955	0.239	0.126	1.10883e-41
Vcam1	1.21676e-45	0.79849	0.1	0.028	3.6998e-41
Lpp	2.10985e-37	0.798403	0.185	0.095	6.41543e-33
Kcnq1ot1	3.78185e-25	0.798038	0.185	0.111	1.14995e-20
Htt	1.24451e-48	0.794652	0.236	0.122	3.78419e-44
Flna	5.87005e-53	0.794023	0.142	0.05	1.7849e-48
Susd6	2.32681e-52	0.790627	0.268	0.141	7.07513e-48
Rps12	2.18378e-57	0.789009	0.373	0.228	6.64023e-53
Dst	2.0666e-93	0.788227	0.704	0.548	6.28391e-89
Trim30d	5.80627e-46	0.786177	0.201	0.097	1.76551e-41
Npm1	3.83747e-39	0.784823	0.202	0.105	1.16686e-34
Spata5	2.42448e-42	0.78245	0.17	0.077	7.37211e-38
Itsn1	9.49773e-39	0.781945	0.124	0.049	2.88798e-34
Mllt6	2.9198e-42	0.779172	0.115	0.041	8.87825e-38
Dgkh	2.36148e-23	0.77905	0.13	0.071	7.18054e-19
BC005561	1.18336e-23	0.777381	0.161	0.093	3.59825e-19
Rps20	1.12464e-42	0.777121	0.21	0.108	3.4197e-38
Rbm26	4.44232e-96	0.774739	0.647	0.466	1.35077e-91
Alkbh1	9.45001e-43	0.767734	0.207	0.105	2.87346e-38
Cd302	1.17817e-44	0.767462	0.165	0.072	3.58247e-40
Bcl6	2.90076e-37	0.767108	0.113	0.043	8.82035e-33
Rbpms	3.39758e-33	0.764253	0.1	0.037	1.0331e-28
Pou2f2	5.18948e-50	0.763002	0.32	0.188	1.57796e-45
Nrp2	8.23221e-33	0.762771	0.149	0.073	2.50317e-28
A630089N07Rik	6.33108e-23	0.759534	0.105	0.052	1.92509e-18
Mocs1	1.6261e-51	0.759308	0.12	0.037	4.94447e-47
Snhg6	8.16591e-55	0.756263	0.165	0.063	2.48301e-50
Tnfaip8	3.29024e-46	0.755062	0.149	0.059	1.00046e-41
Fam49a	4.55545e-29	0.753063	0.12	0.056	1.38518e-24
Rack1	1.69508e-45	0.749613	0.352	0.228	5.15423e-41
Zfp36	1.36144e-33	0.74281	0.157	0.077	4.13974e-29
Actg1	2.49377e-56	0.737915	0.424	0.279	7.58282e-52
Hsp90ab1	3.2379e-60	0.736694	0.514	0.365	9.84549e-56
Igtp	1.33112e-41	0.733783	0.105	0.034	4.04754e-37
Mthfs	8.31962e-39	0.733052	0.133	0.055	2.52975e-34
Chka	2.53546e-36	0.732875	0.256	0.156	7.70957e-32
Mfhas1	3.65027e-26	0.732666	0.118	0.057	1.10994e-21
Nfe2l2	2.60729e-35	0.732368	0.253	0.152	7.92799e-31
Pprc1	3.97755e-38	0.728847	0.128	0.052	1.20945e-33
Pde4b	3.76952e-70	0.727031	0.366	0.203	1.1462e-65
Eea1	1.2912e-39	0.726397	0.2	0.103	3.92615e-35
Larp1	4.94267e-37	0.716339	0.238	0.138	1.50292e-32
Itpkb	1.18547e-37	0.712568	0.109	0.04	3.60466e-33
Acsl5	4.94823e-40	0.711659	0.172	0.082	1.50461e-35
Brpf1	1.93642e-28	0.710694	0.181	0.102	5.88807e-24
Rcc1	2.26947e-44	0.708359	0.269	0.152	6.90079e-40
Cndp2	2.9217e-39	0.706268	0.147	0.064	8.88401e-35
Irak2	3.15837e-36	0.705894	0.297	0.188	9.60367e-32
Parp12	1.85112e-40	0.705155	0.154	0.067	5.62871e-36
Wdr43	3.21941e-41	0.704519	0.177	0.085	9.78927e-37
Rpl36	2.50364e-41	0.703078	0.24	0.133	7.61282e-37
Creb5	1.39843e-24	0.701347	0.102	0.047	4.25221e-20
Rpl10a	1.00085e-51	0.699111	0.398	0.259	3.04329e-47
Rabggtb	1.93324e-42	0.698692	0.183	0.087	5.87839e-38
Ranbp2	8.50373e-41	0.698236	0.298	0.183	2.58573e-36
Zfand3	1.55513e-34	0.696644	0.214	0.121	4.72868e-30
Rpl41	9.8497e-50	0.696517	0.353	0.221	2.995e-45
Stat1	2.95857e-37	0.695369	0.2	0.105	8.99612e-33
Ddx21	4.162e-41	0.695087	0.13	0.05	1.26554e-36
Zdhhc6	2.90514e-28	0.695035	0.169	0.093	8.83365e-24
Rap1gap2	5.31414e-35	0.694134	0.156	0.075	1.61587e-30
Etv6	3.02131e-42	0.692925	0.265	0.15	9.18689e-38
Ppan	1.8617e-49	0.691032	0.136	0.048	5.66088e-45
Tsr1	1.59824e-29	0.684937	0.1	0.041	4.85976e-25
Heatr1	2.28539e-32	0.684481	0.17	0.089	6.9492e-28
Cep83	2.59527e-27	0.682697	0.151	0.081	7.89144e-23
Senp5	2.3994e-29	0.679747	0.167	0.09	7.29585e-25
Rapgef2	1.67083e-30	0.677522	0.227	0.136	5.0805e-26
Abi1	1.02793e-22	0.674496	0.281	0.197	3.12563e-18
H3f3b	8.34832e-40	0.668749	0.268	0.159	2.53847e-35
Vav1	1.51248e-41	0.667396	0.283	0.168	4.59901e-37
Etf1	3.60685e-33	0.667385	0.163	0.081	1.09674e-28
Zeb2	1.28556e-52	0.663011	0.628	0.493	3.90901e-48
Plpp1	1.94185e-24	0.658312	0.121	0.061	5.90458e-20
Fyb	1.03925e-71	0.658055	0.65	0.493	3.16005e-67
Abhd17b	3.96608e-15	0.656127	0.147	0.095	1.20597e-10
Eif3j1	1.72118e-32	0.651419	0.136	0.063	5.23359e-28
Zdhhc21	1.14653e-27	0.650807	0.159	0.086	3.48627e-23
Tomm70a	7.61898e-38	0.647948	0.184	0.093	2.3167e-33
Tmed5	1.96495e-31	0.63879	0.203	0.116	5.97484e-27
Psen2	5.96227e-26	0.635377	0.14	0.073	1.81295e-21
Eif2s2	4.57303e-26	0.635203	0.23	0.148	1.39052e-21
Rps2	5.14346e-36	0.635182	0.303	0.197	1.56397e-31
Tlr1	4.19841e-37	0.633547	0.131	0.054	1.27661e-32
Trim30a	1.74638e-38	0.633333	0.264	0.154	5.31023e-34
Synj1	2.63147e-42	0.633283	0.381	0.256	8.0015e-38
Noc2l	2.40942e-32	0.632905	0.147	0.071	7.32633e-28
Arl15	4.29645e-36	0.623705	0.299	0.189	1.30642e-31
Zfp281	2.04156e-24	0.619697	0.124	0.064	6.20778e-20
Gas7	2.39693e-34	0.619658	0.106	0.041	7.28833e-30
Rpl38	1.82267e-33	0.618533	0.199	0.11	5.54219e-29
Parp9	1.126e-26	0.617585	0.131	0.065	3.42383e-22
M6pr	2.9087e-31	0.617519	0.25	0.155	8.84449e-27
Sf3b3	4.44028e-28	0.615783	0.169	0.093	1.35016e-23
Tbk1	9.76601e-34	0.613939	0.305	0.198	2.96955e-29
Grk2	8.23582e-34	0.612748	0.217	0.122	2.50427e-29
Rel	1.85902e-23	0.612557	0.132	0.07	5.65271e-19
Ncf1	8.86979e-30	0.611258	0.419	0.313	2.69704e-25
Mtdh	1.58421e-37	0.608355	0.519	0.404	4.81712e-33
Grk6	1.92072e-28	0.606444	0.131	0.064	5.84033e-24
Actb	9.41353e-58	0.604174	0.647	0.518	2.86237e-53
Psmd1	1.11628e-28	0.601924	0.224	0.137	3.39428e-24
Jak2	1.03093e-15	0.601495	0.149	0.097	3.13474e-11
Slc24a3	2.03477e-15	0.601138	0.24	0.176	6.18712e-11
Ctla2b	6.8736e-13	0.600508	0.109	0.067	2.09006e-08
Cebpd	1.55242e-29	0.6003	0.129	0.061	4.72045e-25
Hsd17b12	4.1457e-29	0.599623	0.149	0.077	1.26058e-24
Akap13	1.33393e-32	0.599512	0.42	0.309	4.05609e-28
Eef1a1	6.47088e-55	0.599323	0.586	0.45	1.9676e-50
Herpud1	1.64842e-34	0.59918	0.278	0.173	5.01236e-30
Utp20	1.30234e-29	0.598673	0.121	0.055	3.96004e-25
Eif2ak2	4.19342e-27	0.59712	0.131	0.064	1.27509e-22
Sash1	5.23725e-23	0.596818	0.107	0.052	1.59249e-18
Ext1	2.22218e-22	0.595419	0.176	0.107	6.75699e-18
Csf2rb	7.9099e-32	0.593424	0.168	0.086	2.40516e-27
Slc31a1	1.37987e-27	0.592774	0.106	0.047	4.19578e-23
Nadk	1.27358e-31	0.592147	0.185	0.1	3.87258e-27
Naa15	2.98946e-24	0.591838	0.2	0.124	9.09005e-20
Kri1	6.16598e-28	0.591029	0.135	0.067	1.87489e-23
Slc3a2	4.19032e-31	0.589294	0.265	0.168	1.27415e-26
Rps8	3.62881e-23	0.585663	0.3	0.214	1.10341e-18
Fcer1g	4.85222e-37	0.584772	0.312	0.199	1.47541e-32
Dph5	9.11892e-22	0.584663	0.101	0.049	2.77279e-17
Lrrc25	7.80171e-43	0.584171	0.157	0.067	2.37227e-38
Rpl13	1.0609e-30	0.584152	0.281	0.183	3.22587e-26
Rpl10	6.82686e-34	0.580666	0.29	0.186	2.07584e-29
Ifrd1	9.94822e-20	0.580286	0.135	0.078	3.02496e-15
Rab26os	9.61617e-34	0.579804	0.119	0.05	2.92399e-29
B4galt1	7.97245e-31	0.578764	0.261	0.164	2.42418e-26
Nolc1	1.7704e-25	0.578365	0.109	0.051	5.38326e-21
Rpsa	1.56089e-26	0.575457	0.253	0.166	4.74621e-22
Pvt1	4.51742e-19	0.572405	0.147	0.087	1.37361e-14
Tmem167	5.46606e-21	0.571965	0.17	0.104	1.66207e-16
Psmd14	6.51412e-27	0.571494	0.184	0.107	1.98075e-22
Eprs	3.34423e-19	0.571215	0.178	0.115	1.01688e-14
Sla	9.53092e-22	0.567583	0.189	0.118	2.89807e-17
Eif3a	2.14699e-36	0.564103	0.368	0.25	6.52835e-32
Hacd2	3.02955e-15	0.563711	0.12	0.073	9.21194e-11
H2-D1	1.41358e-24	0.560779	0.342	0.25	4.29828e-20
Eif4g2	2.94887e-29	0.560212	0.253	0.161	8.96663e-25
Plaa	1.15353e-18	0.558946	0.15	0.091	3.50755e-14
Psma3	1.20852e-21	0.556817	0.316	0.234	3.67474e-17
Rlim	7.83341e-20	0.555225	0.144	0.084	2.3819e-15
Heatr6	2.16145e-21	0.553243	0.118	0.062	6.57232e-17
Ppp1r15b	1.91349e-24	0.550294	0.155	0.087	5.81834e-20
Nln	1.31682e-21	0.548971	0.113	0.058	4.00404e-17
Fcgr2b	4.12063e-23	0.548692	0.253	0.171	1.25296e-18
Mir142hg	1.49867e-30	0.548637	0.284	0.184	4.55702e-26
Ankrd49	6.40671e-17	0.547351	0.103	0.056	1.94809e-12
Mcl1	2.01484e-28	0.547064	0.273	0.179	6.12652e-24
Ran	6.75468e-27	0.546884	0.17	0.096	2.05389e-22
Rpl18	8.94695e-19	0.546351	0.235	0.164	2.7205e-14
Prpf40a	1.64061e-25	0.544405	0.269	0.181	4.98861e-21
Tank	5.48476e-22	0.542161	0.156	0.091	1.66775e-17
Pdcd11	1.34923e-20	0.542118	0.108	0.055	4.1026e-16
Hnrnpab	2.20563e-20	0.54207	0.12	0.065	6.70667e-16
Zc3hav1	8.02991e-25	0.542063	0.134	0.069	2.44165e-20
Ptpn12	8.53843e-15	0.53993	0.122	0.075	2.59628e-10
Xpo4	4.81024e-16	0.537618	0.124	0.075	1.46265e-11
Ppig	1.52339e-20	0.537209	0.262	0.183	4.63218e-16
Notch1	2.27936e-22	0.537208	0.133	0.072	6.93085e-18
Lgals3bp	1.53558e-37	0.537037	0.214	0.114	4.66924e-33
Sbno2	2.58128e-31	0.535794	0.174	0.091	7.84889e-27
Rpl8	1.20253e-21	0.53565	0.222	0.147	3.65655e-17
Lpxn	9.69982e-33	0.535174	0.133	0.06	2.94942e-28
Rpl6	9.55108e-27	0.534529	0.23	0.145	2.9042e-22
Baz1a	5.02431e-14	0.533666	0.185	0.13	1.52774e-09
Adam9	7.15912e-31	0.533527	0.13	0.06	2.17687e-26
Mtf2	1.71938e-17	0.533124	0.195	0.132	5.22811e-13
Diaph1	4.02336e-28	0.532833	0.125	0.059	1.22338e-23
Hvcn1	4.21226e-27	0.532004	0.118	0.055	1.28082e-22
Rpl13a	1.1126e-23	0.531358	0.412	0.32	3.3831e-19
Hnrnpa1	1.82933e-31	0.530544	0.389	0.28	5.56245e-27
Ddx50	2.70702e-20	0.53021	0.275	0.198	8.23123e-16
Mybbp1a	5.66019e-29	0.528967	0.114	0.051	1.72109e-24
Nap1l1	9.6794e-19	0.528832	0.16	0.101	2.94322e-14
Cflar	3.10654e-29	0.528332	0.375	0.271	9.44605e-25
Tmem131	1.15454e-23	0.52751	0.161	0.092	3.51062e-19
Tmem87b	6.63541e-27	0.527215	0.259	0.169	2.01763e-22
Anp32b	8.1404e-20	0.526758	0.129	0.072	2.47525e-15
Lcp2	2.28178e-29	0.525975	0.24	0.145	6.9382e-25
Evi2	5.64212e-23	0.525764	0.175	0.104	1.7156e-18
Azin1	1.40913e-27	0.525351	0.19	0.11	4.28473e-23
Cmss1	9.95171e-27	0.524549	0.159	0.085	3.02601e-22
Tor3a	6.62908e-17	0.524451	0.105	0.058	2.01571e-12
Prkcb	3.91072e-24	0.524239	0.356	0.264	1.18913e-19
Larp4	3.36159e-23	0.523746	0.148	0.083	1.02216e-18
Pgs1	2.99275e-27	0.52069	0.122	0.058	9.10004e-23
Atf6	2.81032e-21	0.520265	0.217	0.143	8.54533e-17
Nufip2	3.86743e-22	0.519177	0.307	0.22	1.17597e-17
Atp9b	2.18387e-21	0.518915	0.24	0.163	6.64051e-17
Cct2	4.30812e-22	0.516945	0.151	0.087	1.30997e-17
Rps28	2.99271e-19	0.516322	0.23	0.159	9.09992e-15
Ubp1	8.04034e-23	0.514929	0.26	0.179	2.44483e-18
Ggnbp2	4.34848e-25	0.513329	0.332	0.24	1.32224e-20
Wdr89	3.17964e-30	0.511478	0.132	0.062	9.66832e-26
Cd72	2.89079e-24	0.510095	0.125	0.063	8.79004e-20
Tm6sf1	4.60414e-17	0.509401	0.317	0.246	1.39998e-12
Eif1	1.32695e-17	0.508218	0.25	0.181	4.03486e-13
Rffl	4.72507e-17	0.506956	0.157	0.099	1.43675e-12
Mcmbp	1.03025e-22	0.505892	0.169	0.1	3.13269e-18
Polr2a	2.86072e-15	0.505088	0.107	0.061	8.6986e-11
Gng12	3.81874e-15	0.504962	0.108	0.063	1.16116e-10
Ap2b1	3.30474e-17	0.504772	0.203	0.14	1.00487e-12
Rpl27a	3.99531e-23	0.504299	0.211	0.135	1.21485e-18
Hcls1	6.7623e-30	0.501431	0.149	0.074	2.05621e-25
Gm28047	2.16559e-14	0.500972	0.134	0.085	6.5849e-10
Wdr70	1.26176e-18	0.500672	0.141	0.083	3.83664e-14
Ddx18	2.91659e-23	0.498694	0.123	0.064	8.86849e-19
Tpd52	3.59018e-18	0.498603	0.164	0.103	1.09166e-13
Gtpbp4	1.85999e-17	0.497113	0.129	0.076	5.65568e-13
Gna13	7.48297e-26	0.496582	0.197	0.117	2.27535e-21
Exosc1	2.07609e-17	0.496372	0.101	0.054	6.31277e-13
Atrn	4.95846e-13	0.495943	0.168	0.117	1.50772e-08
Larp4b	5.21651e-18	0.495778	0.248	0.176	1.58618e-13
Vcp	9.9453e-21	0.495226	0.223	0.149	3.02407e-16
Wdfy1	6.54881e-23	0.490052	0.217	0.137	1.9913e-18
Rpl5	2.17176e-16	0.489676	0.25	0.181	6.60367e-12
Cfl1	1.00403e-27	0.48858	0.264	0.171	3.05295e-23
Ipo5	1.02798e-19	0.488185	0.117	0.063	3.12578e-15
Cited2	1.15018e-19	0.488164	0.102	0.052	3.49734e-15
Riok3	2.61147e-21	0.486224	0.231	0.155	7.94069e-17
Rps13	3.07701e-17	0.485677	0.186	0.125	9.35626e-13
Ascc3	5.50185e-13	0.485546	0.22	0.164	1.67295e-08
Rpl23	9.64544e-18	0.485061	0.201	0.134	2.93289e-13
Prpf38b	3.50721e-23	0.483178	0.476	0.387	1.06644e-18
Snx18	7.27984e-21	0.482476	0.202	0.129	2.21358e-16
Arpc1b	1.06262e-17	0.480447	0.281	0.207	3.23111e-13
BC005537	1.29433e-28	0.480364	0.305	0.206	3.93567e-24
Rps15	3.19036e-17	0.479811	0.195	0.131	9.70092e-13
Snd1	1.70633e-18	0.478626	0.173	0.109	5.18843e-14
Rps25	1.10759e-21	0.477529	0.176	0.108	3.36786e-17
Eif4g1	1.3513e-20	0.475603	0.295	0.213	4.10889e-16
Wdr75	3.37434e-17	0.474784	0.112	0.063	1.02604e-12
Tifa	8.11124e-24	0.474509	0.143	0.078	2.46639e-19
Rpl22l1	3.68674e-16	0.474042	0.111	0.064	1.12103e-11
G3bp1	4.64491e-21	0.473381	0.181	0.112	1.41238e-16
Rplp0	1.28279e-25	0.471978	0.288	0.193	3.90057e-21
Psme2	6.0213e-12	0.468568	0.198	0.146	1.8309e-07
Aatf	5.32611e-18	0.46851	0.154	0.094	1.61951e-13
Ctnnd1	5.20459e-16	0.46773	0.139	0.086	1.58256e-11
Rpl37a	7.32426e-18	0.467022	0.209	0.143	2.22709e-13
Vwa8	1.4765e-14	0.466324	0.113	0.068	4.48958e-10
Nop14	1.68416e-19	0.465686	0.103	0.053	5.12104e-15
Tra2b	2.10898e-16	0.464782	0.304	0.233	6.41276e-12
Npepps	2.29311e-12	0.464167	0.225	0.17	6.97267e-08
Lcp1	5.67702e-20	0.463388	0.181	0.113	1.72621e-15
Csde1	5.2063e-19	0.463275	0.273	0.197	1.58308e-14
Rplp1	8.54685e-28	0.463005	0.358	0.257	2.59884e-23
Tcerg1	1.62095e-09	0.461326	0.165	0.123	4.92882e-05
Zfand5	1.88427e-17	0.4612	0.179	0.118	5.72951e-13
Rab4b	8.13592e-15	0.461196	0.106	0.062	2.47389e-10
Pa2g4	9.63507e-16	0.45979	0.1	0.056	2.92974e-11
Nup98	1.15499e-18	0.458623	0.156	0.095	3.51197e-14
Tsix	9.81406e-20	0.457235	0.196	0.128	2.98416e-15
Ino80	1.51081e-15	0.456557	0.16	0.105	4.59392e-11
Cnbp	2.52778e-16	0.456207	0.216	0.152	7.68623e-12
Polr1a	3.5719e-17	0.455211	0.102	0.055	1.08611e-12
Thrap3	9.18864e-16	0.453032	0.274	0.205	2.79399e-11
Ola1	3.69136e-14	0.452148	0.111	0.067	1.12243e-09
Hspd1	2.83343e-19	0.450041	0.123	0.068	8.61561e-15
Herc6	6.10453e-12	0.449812	0.116	0.074	1.85621e-07
Mettl9	5.09312e-25	0.449388	0.133	0.069	1.54867e-20
D930016D06Rik	1.74952e-16	0.44789	0.133	0.081	5.31977e-12
Esf1	6.53339e-13	0.447717	0.123	0.079	1.98661e-08
Rps19	8.96853e-14	0.447576	0.166	0.112	2.72706e-09
Ap2a2	5.50701e-19	0.44697	0.128	0.073	1.67452e-14
Syk	1.49466e-14	0.446905	0.152	0.099	4.54483e-10
Rps7	2.87499e-14	0.445731	0.195	0.137	8.74199e-10
Pign	8.19924e-20	0.444506	0.22	0.147	2.49314e-15
Rps23	5.90624e-19	0.444313	0.242	0.168	1.79591e-14
Rps3a1	6.29398e-15	0.443698	0.234	0.17	1.91381e-10
Klf6	4.17334e-14	0.443582	0.154	0.101	1.26899e-09
Fam208b	5.57175e-13	0.443019	0.177	0.125	1.6942e-08
Mrpl52	2.5679e-17	0.443019	0.114	0.064	7.80821e-13
Rngtt	1.17142e-10	0.442125	0.13	0.089	3.56193e-06
Ube2f	7.01302e-14	0.440809	0.128	0.081	2.13245e-09
Afap1l1	7.24905e-13	0.439317	0.118	0.075	2.20422e-08
Luzp1	2.89353e-15	0.438456	0.122	0.074	8.79835e-11
Nucks1	4.4405e-17	0.438403	0.131	0.078	1.35022e-12
Rpl37	1.74695e-11	0.438142	0.193	0.141	5.31194e-07
Ice1	4.53805e-10	0.43688	0.134	0.095	1.37988e-05
Atp2a2	2.07946e-20	0.435038	0.377	0.293	6.32302e-16
Trmt1	3.27664e-19	0.434819	0.141	0.083	9.96329e-15
Dmxl2	1.86059e-10	0.434053	0.146	0.105	5.6575e-06
Vps16	1.21704e-15	0.432702	0.146	0.092	3.70067e-11
Timm9	1.7821e-11	0.43224	0.11	0.071	5.41884e-07
Dnm1l	1.44006e-11	0.432119	0.173	0.125	4.37879e-07
Ergic1	1.64295e-19	0.431638	0.103	0.053	4.99572e-15
Nsmce2	1.64984e-09	0.430789	0.128	0.089	5.01666e-05
Dock10	4.74395e-23	0.429814	0.612	0.529	1.44249e-18
Irf9	2.14739e-16	0.427036	0.136	0.083	6.52957e-12
Dek	2.65124e-10	0.426977	0.156	0.112	8.06163e-06
Nme2	3.28754e-14	0.426162	0.104	0.06	9.99641e-10
Rpl35	5.68701e-18	0.425184	0.127	0.073	1.72925e-13
Rnf19b	5.0573e-16	0.425027	0.136	0.083	1.53777e-11
Brd2	9.06234e-14	0.424261	0.222	0.162	2.75559e-09
Acvr1b	1.61201e-15	0.42355	0.109	0.064	4.90163e-11
Tbc1d14	6.00835e-13	0.42351	0.196	0.141	1.82696e-08
Cdk12	3.83343e-12	0.422113	0.194	0.142	1.16563e-07
Sec61a1	8.56309e-15	0.417119	0.177	0.121	2.60378e-10
Tsc22d2	6.97778e-16	0.416221	0.137	0.084	2.12173e-11
Rpl27	4.43064e-22	0.416208	0.174	0.104	1.34722e-17
Serbp1	7.47664e-15	0.416106	0.268	0.201	2.27342e-10
Hivep3	3.24657e-23	0.416076	0.201	0.125	9.87184e-19
Rpl9	1.18449e-11	0.414822	0.225	0.171	3.60167e-07
Ifnar2	2.97888e-10	0.413279	0.219	0.168	9.05789e-06
Gbe1	4.78997e-12	0.413275	0.109	0.068	1.45649e-07
Lnpep	3.56542e-18	0.411807	0.327	0.248	1.08414e-13
Psmc1	3.36796e-18	0.411601	0.14	0.083	1.0241e-13
Arhgap24	1.36689e-18	0.411271	0.138	0.08	4.1563e-14
Klhdc10	9.67699e-15	0.41127	0.117	0.071	2.94248e-10
Bclaf1	1.41122e-17	0.411055	0.374	0.294	4.2911e-13
Mark3	1.09038e-08	0.410284	0.293	0.246	0.000331552
Rpl22	1.40146e-17	0.410244	0.118	0.067	4.26143e-13
Vapa	3.7512e-10	0.409829	0.153	0.11	1.14063e-05
Eef2	1.28674e-14	0.409491	0.286	0.218	3.91259e-10
Pum3	3.32239e-17	0.409444	0.106	0.058	1.01024e-12
Cept1	2.97703e-21	0.407154	0.327	0.239	9.05224e-17
Cct3	1.88882e-13	0.407122	0.135	0.088	5.74333e-09
Eef1b2	4.52781e-14	0.406868	0.211	0.151	1.37677e-09
Hk2	6.47633e-11	0.406025	0.243	0.189	1.96926e-06
Bdp1	2.84127e-09	0.405092	0.166	0.124	8.63944e-05
Arpc5	7.45061e-13	0.405011	0.156	0.107	2.26551e-08
Impact	6.48813e-11	0.404494	0.155	0.11	1.97284e-06
Atp1a1	7.24514e-27	0.404214	0.361	0.26	2.20303e-22
Chchd3	1.85487e-11	0.403633	0.143	0.098	5.64009e-07
Wdr1	1.09247e-14	0.401897	0.107	0.063	3.32188e-10
Rpl17	1.0275e-14	0.401076	0.287	0.218	3.12431e-10
Hivep2	7.48737e-07	0.400676	0.17	0.138	0.0227668
Nvl	4.98742e-07	0.400536	0.138	0.106	0.0151653
Rbm47	1.15225e-12	0.399959	0.189	0.134	3.50364e-08
Phb2	5.92204e-13	0.398206	0.116	0.073	1.80071e-08
Rab10	3.38917e-09	0.398144	0.193	0.148	0.000103054
Crk	9.5453e-11	0.397345	0.173	0.125	2.90244e-06
Fbxl5	6.58759e-09	0.395183	0.218	0.173	0.000200309
Fcf1	6.30662e-13	0.394991	0.102	0.061	1.91765e-08
Mak16	5.85091e-16	0.394569	0.102	0.056	1.77909e-11
Arih1	5.27292e-14	0.394365	0.259	0.195	1.60334e-09
Med1	1.67321e-14	0.393162	0.168	0.113	5.08774e-10
Tnks	7.46347e-13	0.392874	0.144	0.096	2.26942e-08
Farsa	5.62646e-15	0.391849	0.102	0.058	1.71084e-10
Wdfy3	6.24707e-14	0.391287	0.319	0.251	1.89955e-09
Arhgap31	3.05833e-10	0.390728	0.122	0.083	9.29947e-06
Zbtb7a	1.08174e-11	0.390162	0.14	0.095	3.28925e-07
Irak1	1.45297e-11	0.389639	0.274	0.216	4.41805e-07
Cenpc1	9.99452e-09	0.389398	0.107	0.074	0.000303903
Degs1	1.73303e-11	0.389378	0.147	0.102	5.26963e-07
Orc2	1.10383e-12	0.388669	0.1	0.06	3.35641e-08
Ipo7	4.78191e-17	0.388315	0.158	0.1	1.45404e-12
Tln1	7.67059e-13	0.388233	0.196	0.141	2.3324e-08
Mkl1	4.84364e-14	0.387491	0.123	0.076	1.47281e-09
Hnrnpf	5.52852e-10	0.386719	0.135	0.094	1.68106e-05
Asxl1	5.08821e-15	0.3856	0.189	0.129	1.54717e-10
Rps6	8.34594e-14	0.385222	0.268	0.202	2.53775e-09
Ctla2a	6.76389e-25	0.384557	0.112	0.053	2.0567e-20
Smndc1	1.67661e-10	0.384379	0.1	0.063	5.09806e-06
Ralgapa2	4.61478e-08	0.383847	0.113	0.08	0.00140322
U2af1	6.57599e-11	0.382675	0.168	0.12	1.99956e-06
BC035044	1.20301e-10	0.382101	0.122	0.082	3.65799e-06
Cluh	3.13347e-14	0.381938	0.106	0.062	9.52794e-10
Exoc2	6.27464e-13	0.38193	0.122	0.077	1.90793e-08
Tmed9	2.90814e-10	0.380855	0.261	0.208	8.84278e-06
Stk3	3.26288e-14	0.379299	0.12	0.073	9.92142e-10
Ambra1	2.6105e-09	0.378097	0.179	0.135	7.93776e-05
Rap1b	3.54587e-11	0.377346	0.236	0.181	1.07819e-06
Rps27	3.73354e-10	0.37603	0.179	0.132	1.13526e-05
Syncrip	8.32306e-14	0.375651	0.219	0.159	2.53079e-09
2210408I21Rik	5.43327e-13	0.375611	0.114	0.07	1.6521e-08
Nap1l4	2.74259e-14	0.375115	0.143	0.092	8.3394e-10
Rps17	1.95283e-11	0.375079	0.17	0.121	5.93798e-07
Morf4l2	5.72181e-09	0.374543	0.159	0.119	0.000173983
Fhod1	6.54735e-16	0.374365	0.14	0.087	1.99085e-11
Ctsc	3.70571e-11	0.374088	0.298	0.24	1.1268e-06
Arpc2	2.63684e-17	0.373336	0.34	0.26	8.01785e-13
Rps4x	2.99081e-11	0.373278	0.177	0.128	9.09415e-07
Ilf2	2.89748e-11	0.373077	0.137	0.093	8.81038e-07
Rpl39	1.06128e-11	0.371956	0.125	0.082	3.22703e-07
Ssr3	3.42925e-16	0.370785	0.156	0.099	1.04273e-11
Ube2d3	6.29283e-12	0.370382	0.255	0.198	1.91346e-07
Ptbp3	8.35983e-13	0.36904	0.273	0.21	2.54197e-08
Tm9sf4	5.94252e-16	0.366159	0.157	0.1	1.80694e-11
Nus1	1.10023e-11	0.364085	0.11	0.07	3.34548e-07
Btaf1	7.87833e-08	0.363676	0.239	0.197	0.00239556
Fbxw2	4.24807e-10	0.3631	0.138	0.096	1.29171e-05
Spred1	3.85323e-11	0.361842	0.141	0.097	1.17165e-06
Cse1l	1.89705e-10	0.360107	0.104	0.067	5.76835e-06
Arf4	5.86623e-11	0.358584	0.12	0.08	1.78375e-06
Cs	1.09923e-08	0.358098	0.133	0.096	0.000334242
Jmjd1c	7.60217e-11	0.357848	0.458	0.402	2.31159e-06
Cct8	2.96648e-08	0.355619	0.145	0.108	0.000902019
Rpl23a	8.11609e-11	0.355422	0.138	0.095	2.46786e-06
Uba52	1.91192e-12	0.355203	0.118	0.075	5.81358e-08
Srek1	8.52286e-18	0.354275	0.382	0.3	2.59155e-13
Hdgfl3	1.55918e-14	0.352544	0.102	0.059	4.74098e-10
Kcmf1	6.04793e-11	0.35148	0.147	0.102	1.83899e-06
Supt16	9.70292e-09	0.351406	0.129	0.092	0.000295037
Lmln	3.02885e-08	0.351288	0.115	0.081	0.000920982
Rab31	5.02457e-13	0.351231	0.206	0.147	1.52782e-08
Lrrc8d	2.41661e-13	0.350385	0.122	0.076	7.34819e-09
Pak2	3.70024e-10	0.350053	0.177	0.13	1.12513e-05
Hint1	1.99444e-09	0.350004	0.108	0.072	6.06449e-05
Rps14	3.21983e-07	0.349041	0.223	0.183	0.00979055
Tkt	8.01889e-08	0.348956	0.117	0.084	0.0024383
Ddx60	1.80415e-10	0.348679	0.108	0.07	5.48589e-06
Rps21	8.1784e-10	0.348401	0.176	0.131	2.48681e-05
Ptbp1	3.61667e-14	0.347554	0.108	0.064	1.09972e-09
Gnb1	1.58298e-10	0.34727	0.205	0.155	4.81336e-06
Rbbp6	5.72438e-10	0.346881	0.269	0.215	1.74061e-05
Utp14a	1.30196e-09	0.346452	0.11	0.074	3.95887e-05
Tcp1	7.96396e-12	0.346064	0.142	0.096	2.4216e-07
Nup153	5.45401e-10	0.345878	0.161	0.116	1.6584e-05
Emg1	8.91302e-10	0.345811	0.168	0.124	2.71018e-05
Psmc4	1.41338e-08	0.345728	0.112	0.078	0.000429765
Qrich1	6.52383e-11	0.344062	0.161	0.114	1.9837e-06
Rpl32	4.09079e-12	0.343415	0.165	0.115	1.24389e-07
Ddx24	5.0969e-09	0.341652	0.137	0.098	0.000154981
Psmd4	4.6315e-08	0.339756	0.118	0.085	0.0014083
Myo1b	5.3029e-07	0.33956	0.117	0.086	0.0161245
Hspa14	4.22109e-13	0.339395	0.151	0.1	1.28351e-08
Pde1b	1.91677e-12	0.339387	0.157	0.108	5.82833e-08
Rps5	2.53751e-08	0.338843	0.131	0.095	0.000771581
Abcf1	1.30257e-08	0.338825	0.135	0.098	0.000396071
Hectd1	1.42577e-11	0.338321	0.244	0.185	4.33533e-07
Gnl2	1.39906e-06	0.338301	0.115	0.086	0.0425412
Dram2	5.94404e-14	0.338198	0.248	0.182	1.80741e-09
Ube2i	1.20648e-09	0.338033	0.164	0.12	3.66853e-05
Coro7	4.2208e-12	0.337981	0.12	0.077	1.28342e-07
Rpl26	2.71604e-08	0.336505	0.163	0.123	0.000825867
Tnpo3	2.36325e-10	0.336451	0.16	0.114	7.18592e-06
Tnfrsf1b	1.07482e-10	0.335863	0.129	0.087	3.2682e-06
Polr3c	5.01706e-14	0.335769	0.111	0.067	1.52554e-09
Ube3c	1.27362e-07	0.335071	0.179	0.14	0.0038727
Ufd1	8.97942e-08	0.334847	0.133	0.098	0.00273037
Sltm	6.85353e-11	0.33407	0.354	0.295	2.08395e-06
Ier5	2.90473e-11	0.333573	0.104	0.066	8.83241e-07
Ube2k	1.4464e-09	0.333369	0.175	0.13	4.39806e-05
Spop	2.81118e-09	0.332692	0.213	0.164	8.54796e-05
Fndc3a	6.50044e-08	0.332316	0.171	0.132	0.00197659
Srp72	8.21559e-15	0.332006	0.171	0.114	2.49812e-10
Pacsin2	6.00998e-08	0.331385	0.139	0.102	0.00182746
Shisa5	7.40948e-12	0.330389	0.13	0.086	2.253e-07
Ssr4	1.75206e-08	0.330286	0.167	0.127	0.000532747
Bri3	8.20224e-12	0.329848	0.148	0.101	2.49406e-07
Ddx39b	5.97728e-12	0.329682	0.308	0.247	1.81751e-07
Nek9	7.2518e-11	0.329673	0.155	0.109	2.20506e-06
Slc25a5	9.87975e-10	0.329461	0.157	0.113	3.00414e-05
Fau	4.17076e-08	0.328576	0.271	0.222	0.0012682
Arfgef1	1.10585e-07	0.327539	0.198	0.157	0.00336256
Lars	4.8725e-08	0.326943	0.122	0.088	0.00148158
Gm28043	6.45674e-09	0.326859	0.124	0.087	0.00019633
Ccny	4.00952e-07	0.326614	0.102	0.072	0.0121918
Rbm27	2.50815e-10	0.325968	0.148	0.104	7.62653e-06
Faf2	3.21687e-07	0.325955	0.103	0.074	0.00978153
P4hb	1.95841e-08	0.32584	0.214	0.169	0.000595494
Rsrc1	1.4151e-09	0.325219	0.177	0.131	4.30289e-05
Cwc27	2.0255e-13	0.324223	0.129	0.082	6.15894e-09
Peli1	2.23512e-17	0.323798	0.252	0.177	6.79633e-13
Tapbp	4.23301e-07	0.323376	0.142	0.108	0.0128713
Usp32	3.05489e-07	0.322675	0.165	0.128	0.009289
Gpat4	1.62813e-08	0.322473	0.105	0.072	0.000495065
P2rx4	8.04423e-08	0.322047	0.152	0.114	0.00244601
Gm2245	1.80109e-12	0.32198	0.134	0.087	5.47657e-08
Usp3	2.72285e-12	0.320934	0.145	0.097	8.27936e-08
Hnrnpa0	2.46702e-12	0.32007	0.144	0.096	7.50148e-08
Pum1	1.84525e-09	0.319576	0.167	0.123	5.61084e-05
Ppia	1.36629e-11	0.319417	0.468	0.403	4.15449e-07
Srpr	3.97297e-08	0.319348	0.158	0.119	0.00120806
Rasa2	2.00973e-08	0.319313	0.14	0.103	0.000611098
Klf13	3.99281e-09	0.3187	0.137	0.098	0.000121409
Rps29	3.93243e-08	0.318081	0.273	0.226	0.00119573
Rps26	1.49354e-08	0.317969	0.131	0.094	0.000454139
Rpl19	1.78132e-12	0.316106	0.165	0.113	5.41645e-08
Znfx1	2.25641e-10	0.315893	0.16	0.115	6.86107e-06
Clec4a2	1.29627e-12	0.315802	0.101	0.06	3.94156e-08
Tbc1d9b	3.29143e-08	0.315593	0.171	0.13	0.00100083
Elp4	3.78136e-08	0.314351	0.117	0.083	0.0011498
Bcl2l1	5.892e-08	0.314221	0.119	0.085	0.00179158
Itga9	8.58148e-09	0.312026	0.157	0.116	0.000260937
Cnot4	1.19474e-09	0.311495	0.181	0.135	3.63283e-05
Peak1	4.05177e-15	0.310308	0.164	0.106	1.23202e-10
Psmd3	3.67853e-12	0.310216	0.111	0.07	1.11853e-07
Cntrl	1.71779e-07	0.310168	0.214	0.171	0.00522329
Ppp2ca	1.39455e-07	0.309996	0.142	0.106	0.0042404
Actr2	1.8988e-13	0.309258	0.274	0.208	5.77367e-09
Cyfip1	8.20765e-11	0.307953	0.356	0.294	2.4957e-06
Pi4k2a	7.95461e-08	0.305442	0.108	0.076	0.00241876
Fbxl2	2.16313e-08	0.304304	0.109	0.076	0.000657743
Ywhae	4.66368e-08	0.304251	0.254	0.208	0.00141808
Rnps1	2.84307e-08	0.303783	0.121	0.087	0.000864491
B2m	5.39446e-11	0.3032	0.514	0.452	1.64029e-06
Mfsd1	3.21197e-10	0.303146	0.152	0.107	9.76665e-06
Rps16	2.75386e-07	0.302611	0.193	0.153	0.00837365
Tgs1	1.40056e-10	0.302239	0.197	0.145	4.25868e-06
Dlst	3.53155e-07	0.30147	0.205	0.165	0.0107384
Rsl1d1	7.97737e-11	0.300985	0.139	0.096	2.42568e-06
Acsl4	8.99028e-08	0.300165	0.16	0.122	0.00273367
Eif5b	8.17837e-10	0.299983	0.231	0.181	2.4868e-05
Chmp4b	8.2267e-07	0.299462	0.103	0.075	0.0250149
A630001G21Rik	2.02379e-13	0.299363	0.215	0.153	6.15374e-09
Rrbp1	1.93833e-10	0.298321	0.515	0.455	5.89389e-06
Adar	2.50508e-10	0.297926	0.113	0.075	7.61718e-06
Phf20	1.72762e-08	0.297631	0.216	0.169	0.000525316
Tmem164	1.91181e-07	0.297232	0.116	0.083	0.00581325
Rpl7a	3.8708e-09	0.297089	0.2	0.154	0.0001177
Eif2a	2.98569e-08	0.296631	0.133	0.097	0.000907859
Rpl30	5.02499e-10	0.295529	0.192	0.144	1.52795e-05
Hspa4	1.59446e-07	0.295489	0.173	0.134	0.00484827
Ehbp1l1	9.00394e-11	0.295479	0.119	0.078	2.73783e-06
Wdr12	7.7913e-08	0.29544	0.106	0.074	0.0023691
Raly	1.46919e-08	0.295122	0.138	0.1	0.000446736
Atp5l	3.79841e-08	0.294632	0.126	0.091	0.00115498
Rnf115	4.47665e-11	0.293751	0.101	0.063	1.36121e-06
Glud1	1.41301e-06	0.293611	0.206	0.168	0.0429653
Hnrnpm	1.09508e-11	0.293538	0.264	0.203	3.32981e-07
Ep400	1.39704e-09	0.288888	0.19	0.142	4.24799e-05
Rps11	3.4244e-09	0.287859	0.165	0.122	0.000104126
Son	2.30698e-14	0.287522	0.655	0.597	7.01482e-10
Kdm2a	1.36341e-08	0.287011	0.25	0.199	0.000414572
Ppp4r1	1.57398e-06	0.286009	0.104	0.076	0.0478601
Fkbp5	1.21477e-14	0.285803	0.398	0.318	3.69375e-10
Prune2	1.03565e-10	0.284486	0.127	0.085	3.14912e-06
Specc1l	2.53787e-10	0.284238	0.11	0.072	7.71689e-06
Zcchc6	5.66111e-08	0.28341	0.222	0.176	0.00172137
Adam17	9.15393e-08	0.282511	0.281	0.234	0.00278344
Psmc6	2.56392e-15	0.28245	0.194	0.132	7.79611e-11
Frrs1	2.1658e-10	0.281998	0.274	0.216	6.58554e-06
Apobec3	6.75763e-11	0.28182	0.196	0.144	2.05479e-06
Sh3bp2	4.56589e-09	0.281101	0.132	0.093	0.000138835
Snx4	1.47384e-09	0.280486	0.1	0.065	4.48149e-05
Exosc10	1.65996e-09	0.280101	0.109	0.073	5.04744e-05
Glyr1	6.17116e-10	0.279876	0.215	0.165	1.87646e-05
Wapl	8.86113e-09	0.279559	0.223	0.175	0.00026944
Tmem170b	1.24814e-10	0.279253	0.116	0.076	3.79522e-06
Dennd4c	1.91353e-07	0.277616	0.107	0.076	0.00581848
Ywhag	2.04216e-08	0.277144	0.124	0.088	0.000620959
Farsb	1.42403e-08	0.275788	0.126	0.09	0.000433004
Rpl14	3.24702e-10	0.275325	0.144	0.101	9.87322e-06
Yars	2.28481e-07	0.273473	0.103	0.072	0.00694743
Rad23b	2.28314e-07	0.272329	0.103	0.073	0.00694233
Psma7	1.98955e-07	0.271499	0.117	0.084	0.00604962
Zrsr2	4.11418e-08	0.271394	0.154	0.115	0.001251
Por	5.837e-08	0.27131	0.1	0.069	0.00177486
Dennd1a	1.37666e-08	0.269734	0.19	0.146	0.0004186
Nup214	2.5546e-07	0.267391	0.106	0.075	0.00776777
Pitpna	2.2585e-08	0.26695	0.184	0.14	0.000686743
Btbd9	1.48428e-08	0.266616	0.182	0.139	0.000451325
Slc39a7	1.16642e-06	0.263825	0.139	0.106	0.0354672
Zfr	6.45085e-07	0.26309	0.269	0.226	0.0196151
Capza2	2.14547e-09	0.262659	0.317	0.26	6.52375e-05
Capza1	1.01611e-09	0.261609	0.242	0.188	3.08968e-05
Psmd12	1.46896e-07	0.261488	0.104	0.073	0.00446666
Per1	5.45426e-09	0.261321	0.11	0.075	0.000165848
Birc6	1.03925e-07	0.260052	0.308	0.259	0.00316005
Scaf11	5.19983e-11	0.258428	0.214	0.159	1.58111e-06
Fam172a	5.0866e-13	0.258267	0.257	0.193	1.54668e-08
Fam111a	9.80142e-07	0.257896	0.118	0.087	0.0298032
Cnot6	2.42879e-08	0.257892	0.143	0.105	0.000738522
Psmc5	3.11718e-09	0.256279	0.118	0.081	9.4784e-05
Tmem161b	2.58371e-07	0.256108	0.11	0.079	0.0078563
AI314180	5.32919e-07	0.255661	0.216	0.175	0.0162045
Tmbim4	2.88062e-07	0.254956	0.136	0.101	0.00875909
Supt6	8.92453e-08	0.254133	0.115	0.082	0.00271368
Lman2	4.63678e-08	0.254123	0.112	0.078	0.00140991
Surf4	7.26257e-07	0.253616	0.117	0.086	0.0220833
Psmd13	9.92283e-09	0.252757	0.102	0.068	0.000301724
Xrn2	4.26182e-09	0.252435	0.221	0.172	0.000129589
Brd4	4.39489e-07	0.25199	0.157	0.121	0.0133636
Tcf20	1.49404e-11	0.250949	0.156	0.108	4.54293e-07
Cnot6l	5.27289e-07	-0.251255	0.089	0.122	0.0160333
Pycard	3.8774e-07	-0.252024	0.117	0.152	0.01179
Zc3h11a	2.84256e-08	-0.256688	0.374	0.423	0.000864336
Reep5	3.11133e-07	-0.25795	0.126	0.16	0.00946061
Sirt7	5.14247e-07	-0.25846	0.135	0.172	0.0156367
Gsdmd	5.79769e-11	-0.259322	0.079	0.12	1.7629e-06
Hook3	3.14126e-08	-0.264996	0.159	0.203	0.000955162
Ctsb	4.37102e-22	-0.265172	0.464	0.556	1.32909e-17
Nsmaf	4.7895e-09	-0.265788	0.095	0.133	0.000145634
Ergic3	1.52052e-07	-0.267634	0.08	0.113	0.00462343
Sptbn1	3.50513e-10	-0.267822	0.1	0.141	1.0658e-05
Stard3	2.76737e-12	-0.268155	0.098	0.147	8.41475e-08
Chordc1	2.33372e-09	-0.273619	0.102	0.144	7.09613e-05
Dnm2	5.71143e-08	-0.278242	0.11	0.147	0.00173667
Txnip	2.8123e-10	-0.279247	0.126	0.172	8.55137e-06
Mettl23	1.58336e-07	-0.279923	0.175	0.216	0.00481452
Ncam2	4.10903e-08	-0.280978	0.095	0.13	0.00124943
Ddit4	1.59884e-07	-0.282113	0.126	0.164	0.0048616
Lrba	2.35266e-08	-0.282255	0.133	0.174	0.000715374
Enc1	1.3397e-06	-0.282451	0.077	0.105	0.0407362
Kcnq3	1.54347e-06	-0.28346	0.084	0.113	0.0469324
Pdia6	9.71537e-10	-0.283842	0.152	0.201	2.95415e-05
Fam173a	1.91256e-09	-0.285849	0.07	0.105	5.81553e-05
Clip1	2.84563e-07	-0.286114	0.11	0.145	0.00865271
Nrd1	2.80035e-07	-0.288764	0.188	0.229	0.00851503
P2rx7	1.06338e-20	-0.291112	0.094	0.16	3.23342e-16
Rab24	1.51907e-07	-0.292521	0.107	0.142	0.00461904
Saraf	1.17096e-09	-0.29282	0.148	0.194	3.56053e-05
Calr	5.12816e-10	-0.292859	0.201	0.252	1.55932e-05
Os9	4.43961e-08	-0.292901	0.14	0.18	0.00134995
Arid4b	1.10122e-06	-0.293462	0.163	0.199	0.0334849
Gm10800	2.78873e-14	-0.293716	0.37	0.435	8.4797e-10
Tmem176b	9.92153e-13	-0.294242	0.085	0.132	3.01684e-08
Tmem135	8.11009e-07	-0.295121	0.104	0.137	0.0246603
Foxn3	8.98404e-07	-0.2966	0.236	0.277	0.0273178
Atraid	1.1681e-07	-0.297512	0.083	0.115	0.00355184
Arhgap39	1.01396e-06	-0.300067	0.116	0.149	0.0308315
Nbr1	2.00121e-08	-0.300682	0.094	0.13	0.000608507
Pcdhga1	3.94851e-07	-0.30102	0.159	0.194	0.0120062
Srsf2	8.63543e-16	-0.301551	0.355	0.431	2.62578e-11
Pcbp2	6.94245e-12	-0.30218	0.165	0.219	2.11099e-07
Hjurp	2.9791e-09	-0.302391	0.077	0.113	9.05856e-05
Ptms	8.99848e-08	-0.303429	0.083	0.115	0.00273617
Evi2a	7.85507e-11	-0.303982	0.086	0.129	2.38849e-06
Taz	1.14459e-09	-0.304548	0.071	0.107	3.48035e-05
Extl3	2.14078e-08	-0.305435	0.146	0.188	0.000650947
Ppp3ca	3.4374e-07	-0.306519	0.477	0.501	0.0104521
Stxbp5	1.62167e-06	-0.307533	0.101	0.132	0.0493102
Uhrf2	5.59097e-08	-0.310163	0.134	0.174	0.00170005
Nedd4	9.02956e-13	-0.311024	0.067	0.108	2.74562e-08
Man1a2	1.14615e-06	-0.311394	0.193	0.23	0.034851
Fcgr3	4.5765e-11	-0.311618	0.221	0.278	1.39158e-06
C1qb	9.10861e-22	-0.312345	0.534	0.623	2.76965e-17
Rbmx	4.70954e-14	-0.312411	0.076	0.123	1.43203e-09
Brd9	1.6788e-09	-0.313853	0.094	0.133	5.10471e-05
Pan3	2.85466e-10	-0.314841	0.226	0.279	8.68016e-06
Sec62	4.47453e-09	-0.315566	0.191	0.238	0.000136057
Zmym5	3.38002e-09	-0.315622	0.111	0.153	0.000102776
Atf7ip	1.21475e-07	-0.317984	0.095	0.129	0.00369368
Rere	7.01077e-08	-0.319287	0.187	0.229	0.00213176
Rapgef6	1.34369e-10	-0.320216	0.134	0.183	4.08577e-06
Prnp	7.74832e-08	-0.320524	0.209	0.248	0.00235603
Rock2	1.61349e-11	-0.321845	0.266	0.324	4.90613e-07
Zscan26	1.45017e-09	-0.321867	0.085	0.123	4.40952e-05
Zkscan3	1.12269e-09	-0.32236	0.105	0.147	3.41376e-05
Gns	3.20628e-15	-0.323349	0.366	0.44	9.74933e-11
Ufl1	4.73968e-08	-0.323541	0.094	0.13	0.0014412
Itsn2	6.98853e-09	-0.324042	0.196	0.243	0.0002125
Akr1b10	3.08755e-07	-0.324409	0.083	0.114	0.00938833
Adam10	1.84457e-09	-0.324538	0.188	0.238	5.60878e-05
Ppt1	5.34448e-09	-0.325787	0.138	0.181	0.00016251
Ap3d1	4.53552e-09	-0.326733	0.113	0.154	0.000137911
Hsp90b1	6.66731e-20	-0.327856	0.436	0.525	2.02733e-15
Srsf1	1.05988e-10	-0.32792	0.131	0.177	3.22277e-06
Rrnad1	2.43088e-07	-0.328386	0.08	0.11	0.00739159
Abhd15	3.55412e-10	-0.328726	0.106	0.149	1.0807e-05
Tmsb4x	8.1122e-34	-0.329031	0.579	0.688	2.46668e-29
Igsf8	2.64782e-09	-0.329164	0.104	0.142	8.05123e-05
Kat6a	1.24442e-08	-0.330321	0.1	0.137	0.000378391
Cnot2	6.49385e-10	-0.332016	0.122	0.166	1.97459e-05
Ktn1	3.59528e-13	-0.332768	0.191	0.253	1.09322e-08
Tmem59	3.91572e-12	-0.335004	0.13	0.181	1.19065e-07
Serinc1	3.19599e-08	-0.335639	0.307	0.344	0.000971806
Pabpn1	1.41296e-17	-0.335785	0.258	0.334	4.29638e-13
Wipf1	1.51502e-10	-0.336797	0.082	0.123	4.60673e-06
Map4k3	1.67075e-11	-0.337346	0.092	0.137	5.08025e-07
Cdc42bpa	3.48777e-08	-0.337453	0.105	0.143	0.00106053
Mgea5	1.49435e-08	-0.338646	0.184	0.226	0.000454386
Ttyh1	3.92398e-08	-0.339289	0.095	0.13	0.00119316
Trpm2	2.48296e-09	-0.340379	0.08	0.117	7.54994e-05
Dync1li2	7.7581e-07	-0.342918	0.1	0.131	0.02359
Polb	1.28698e-08	-0.343135	0.096	0.132	0.000391331
Lrig2	5.76853e-07	-0.344656	0.088	0.118	0.0175404
Dynll1	2.492e-13	-0.344704	0.088	0.135	7.57743e-09
Tspan7	5.62271e-09	-0.344933	0.273	0.319	0.00017097
Nptn	4.04119e-11	-0.345133	0.298	0.349	1.2288e-06
Ssfa2	9.32346e-11	-0.346054	0.074	0.114	2.83498e-06
Sesn1	2.9277e-10	-0.346937	0.119	0.164	8.90226e-06
Mindy2	8.1717e-08	-0.348132	0.094	0.128	0.00248477
Nbeal1	1.15997e-09	-0.348251	0.097	0.138	3.52711e-05
Creg1	1.82538e-09	-0.349306	0.071	0.107	5.55044e-05
Dcc	1.92071e-09	-0.349318	0.101	0.14	5.84031e-05
Dpy19l4	1.56048e-07	-0.349648	0.151	0.19	0.00474495
Kmt2a	2.35182e-09	-0.350673	0.182	0.227	7.15119e-05
Srrm1	4.24813e-15	-0.352433	0.263	0.333	1.29173e-10
Nfam1	2.94084e-08	-0.353147	0.07	0.102	0.00089422
Slc36a1	1.79543e-10	-0.356476	0.094	0.135	5.45937e-06
Nfia	3.20175e-13	-0.358589	0.162	0.221	9.73556e-09
Cacna2d1	7.45753e-08	-0.358942	0.131	0.167	0.00226761
Map4k5	2.24775e-09	-0.358963	0.08	0.116	6.83474e-05
Rmdn1	1.59652e-07	-0.359001	0.103	0.137	0.00485455
Kif13b	8.22143e-08	-0.362185	0.095	0.13	0.00249989
Dalrd3	1.27914e-13	-0.36278	0.08	0.127	3.88948e-09
Picalm	1.11605e-16	-0.364515	0.301	0.376	3.39357e-12
Rtn1	1.47076e-08	-0.36568	0.508	0.529	0.000447215
Cd164	5.26622e-13	-0.366249	0.112	0.163	1.6013e-08
Ttc14	2.66934e-19	-0.367763	0.267	0.348	8.11665e-15
Acaa1a	1.83087e-14	-0.368552	0.059	0.102	5.56713e-10
Zdhhc20	8.11047e-10	-0.371995	0.224	0.272	2.46615e-05
Mon2	1.35133e-11	-0.372026	0.186	0.24	4.10899e-07
Fam102b	1.8908e-13	-0.372772	0.158	0.217	5.74936e-09
Tcf4	4.79579e-10	-0.372807	0.297	0.343	1.45826e-05
Cux1	3.13013e-09	-0.374365	0.131	0.174	9.51778e-05
Marf1	1.11742e-12	-0.374951	0.123	0.175	3.39774e-08
Rcsd1	3.30553e-15	-0.37593	0.058	0.104	1.00511e-10
Itm2c	1.76405e-14	-0.376163	0.513	0.558	5.36395e-10
Sparcl1	5.11763e-08	-0.376362	0.203	0.244	0.00155612
Clcn4	2.56095e-09	-0.378207	0.177	0.222	7.78708e-05
Acss1	2.92475e-07	-0.379268	0.099	0.132	0.00889328
Kmt2e	1.26245e-15	-0.380307	0.212	0.281	3.83872e-11
Erbin	4.14019e-10	-0.380541	0.222	0.274	1.25891e-05
Naa35	4.68011e-11	-0.380867	0.073	0.112	1.42308e-06
Paip2	1.30199e-13	-0.381507	0.069	0.113	3.95897e-09
Sec14l1	5.39431e-08	-0.38151	0.073	0.104	0.00164025
Zfp715	2.70645e-12	-0.38178	0.074	0.116	8.22949e-08
Sipa1	1.26342e-13	-0.38248	0.135	0.19	3.84169e-09
Slc44a1	2.11549e-10	-0.38305	0.078	0.116	6.43258e-06
Nckap1l	1.78394e-14	-0.383115	0.184	0.248	5.42444e-10
Zmym2	1.04946e-15	-0.383821	0.083	0.135	3.19111e-11
Add1	5.81113e-08	-0.385034	0.103	0.138	0.00176699
Arhgap17	8.71676e-10	-0.385137	0.113	0.154	2.65051e-05
Mgat5	2.01802e-08	-0.38549	0.099	0.136	0.000613619
Tmem50a	5.63428e-15	-0.386592	0.104	0.158	1.71321e-10
Stk38	1.7541e-08	-0.38662	0.097	0.133	0.000533369
Dcun1d5	3.25141e-14	-0.387999	0.087	0.136	9.88655e-10
Prcp	1.32414e-11	-0.388583	0.081	0.123	4.0263e-07
Clstn1	6.25387e-08	-0.388605	0.174	0.209	0.00190161
P2ry6	2.93934e-13	-0.388975	0.07	0.115	8.93765e-09
Vps37a	2.05281e-09	-0.389404	0.091	0.129	6.24199e-05
Slc22a17	6.66934e-11	-0.390203	0.164	0.209	2.02795e-06
Slirp	2.12578e-14	-0.390624	0.057	0.1	6.46387e-10
Lpgat1	1.07378e-06	-0.391015	0.106	0.136	0.0326505
Ep300	7.89885e-08	-0.391648	0.09	0.123	0.0024018
Rsf1	3.75353e-08	-0.391898	0.126	0.165	0.00114134
Paxbp1	4.50595e-11	-0.392201	0.173	0.221	1.37012e-06
Sfi1	2.17416e-17	-0.392925	0.125	0.189	6.61096e-13
Cttnbp2	2.22313e-19	-0.393774	0.084	0.142	6.75987e-15
Mcoln1	8.5662e-12	-0.396621	0.07	0.109	2.60472e-07
Slc6a1	8.52177e-12	-0.399414	0.069	0.107	2.59122e-07
Tmem63a	6.24639e-17	-0.399433	0.127	0.19	1.89934e-12
Ncoa3	7.1766e-17	-0.399455	0.082	0.137	2.18219e-12
Rps6ka1	1.16485e-12	-0.401705	0.103	0.151	3.54197e-08
Abcg1	2.50916e-15	-0.402667	0.06	0.105	7.6296e-11
Mlec	8.11801e-15	-0.40273	0.06	0.104	2.46844e-10
Npc1	4.98354e-14	-0.404591	0.067	0.111	1.51535e-09
Cmtm6	3.35873e-20	-0.405293	0.065	0.122	1.02129e-15
Grn	5.75576e-23	-0.405502	0.475	0.564	1.75015e-18
Cspg5	1.11757e-08	-0.405607	0.075	0.108	0.00033982
Pip4k2a	1.33742e-11	-0.407369	0.207	0.262	4.0667e-07
Grina	2.60706e-15	-0.407441	0.178	0.239	7.9273e-11
Map3k3	1.30255e-16	-0.409097	0.162	0.228	3.96066e-12
Bmp2k	2.12409e-14	-0.410795	0.14	0.198	6.45872e-10
Pak1	1.9538e-09	-0.411039	0.089	0.126	5.94092e-05
Senp7	2.74103e-08	-0.412196	0.086	0.12	0.000833464
Epb41l3	1.46135e-14	-0.412497	0.07	0.116	4.44352e-10
4833420G17Rik	2.66523e-13	-0.413018	0.08	0.124	8.10418e-09
Itch	7.50438e-17	-0.414475	0.164	0.233	2.28186e-12
Washc4	2.20419e-11	-0.416349	0.141	0.19	6.70228e-07
Atp1b1	7.17661e-12	-0.418305	0.443	0.471	2.18219e-07
Atp13a2	5.21196e-12	-0.418488	0.063	0.101	1.5848e-07
Dctn5	7.08718e-14	-0.421337	0.066	0.109	2.155e-09
Il10ra	3.12324e-19	-0.421974	0.139	0.21	9.49684e-15
Gtpbp2	3.18004e-14	-0.422328	0.069	0.114	9.66955e-10
Hps3	4.90036e-15	-0.425177	0.122	0.179	1.49005e-10
Atp8a1	2.4573e-21	-0.426075	0.372	0.455	7.47192e-17
Pitpnc1	1.16865e-14	-0.427636	0.124	0.182	3.55351e-10
Herc1	3.86176e-11	-0.428881	0.198	0.247	1.17424e-06
Naip5	9.59358e-09	-0.429327	0.083	0.118	0.000291712
Ilk	1.6548e-19	-0.429473	0.054	0.105	5.03175e-15
Slc16a6	1.79293e-18	-0.429776	0.222	0.3	5.45177e-14
Kdm3b	4.9739e-11	-0.430122	0.086	0.127	1.51241e-06
Tep1	5.15165e-11	-0.433125	0.089	0.131	1.56646e-06
Atad2b	2.44288e-09	-0.434767	0.164	0.208	7.42806e-05
Hnrnph1	4.38752e-30	-0.435089	0.425	0.525	1.33411e-25
Usf2	1.15478e-10	-0.43545	0.088	0.128	3.51134e-06
Il18	8.19287e-17	-0.436201	0.091	0.147	2.49121e-12
Tpst2	7.2955e-16	-0.438006	0.062	0.109	2.21834e-11
Tbc1d23	6.054e-13	-0.438179	0.16	0.216	1.84084e-08
Kmt5b	1.75007e-12	-0.439311	0.093	0.139	5.32144e-08
Tnfrsf11a	1.72832e-09	-0.4406	0.074	0.11	5.25531e-05
St3gal6	5.81009e-29	-0.440606	0.172	0.272	1.76667e-24
Madd	9.1154e-10	-0.440946	0.067	0.1	2.77172e-05
Ssbp2	1.23921e-15	-0.441752	0.076	0.125	3.76806e-11
Ppp1r12a	3.81393e-13	-0.442745	0.27	0.329	1.1597e-08
Ubn2	1.69153e-15	-0.443188	0.262	0.33	5.14343e-11
Phf21a	1.17671e-09	-0.44396	0.153	0.197	3.57802e-05
Ctnna2	7.86253e-07	-0.446595	0.163	0.195	0.0239076
Rb1	4.08685e-20	-0.447461	0.124	0.193	1.24269e-15
Phkb	9.30936e-09	-0.449803	0.067	0.1	0.00028307
Ssbp1	5.5249e-15	-0.450266	0.144	0.204	1.67996e-10
Ly86	1.11442e-13	-0.450528	0.203	0.266	3.38863e-09
Rap1gds1	4.65784e-13	-0.451702	0.262	0.322	1.41631e-08
Scaper	2.01868e-07	-0.453708	0.108	0.142	0.00613819
Vps41	1.89806e-13	-0.453817	0.103	0.152	5.77144e-09
Sh3kbp1	6.63022e-14	-0.45435	0.113	0.166	2.01605e-09
Ss18	3.73859e-15	-0.454606	0.103	0.158	1.13679e-10
Stx16	1.37184e-15	-0.455606	0.154	0.218	4.17136e-11
Ugt1a10	1.75858e-16	-0.457112	0.059	0.107	5.34733e-12
Ntrk2	8.85022e-10	-0.457277	0.146	0.186	2.69109e-05
Usp48	1.76322e-14	-0.457647	0.136	0.191	5.36141e-10
Rabac1	6.01204e-10	-0.459299	0.136	0.178	1.82808e-05
Rasa3	1.93427e-17	-0.460957	0.056	0.104	5.88155e-13
Rb1cc1	1.85618e-11	-0.461964	0.122	0.168	5.6441e-07
Sall3	1.03586e-13	-0.46204	0.062	0.105	3.14974e-09
Tns3	1.19582e-16	-0.462091	0.086	0.141	3.63613e-12
Spire1	1.68583e-11	-0.462261	0.119	0.166	5.12612e-07
Fam117b	2.83245e-12	-0.462731	0.077	0.119	8.61263e-08
Myo9a	6.87926e-14	-0.462781	0.225	0.285	2.09178e-09
Itgav	1.71578e-16	-0.463949	0.097	0.153	5.21718e-12
Pcdh15	1.54718e-06	-0.464759	0.125	0.156	0.0470451
Fbrsl1	1.79391e-12	-0.468255	0.108	0.155	5.45476e-08
Map4k4	2.53517e-19	-0.470632	0.211	0.288	7.7087e-15
Gdi2	1.63871e-13	-0.470884	0.188	0.246	4.98282e-09
Prkca	4.56997e-18	-0.471703	0.094	0.153	1.38959e-13
Snta1	5.7705e-21	-0.471853	0.049	0.102	1.75463e-16
Evl	8.96793e-18	-0.472718	0.16	0.229	2.72688e-13
Wdr44	3.32764e-15	-0.473367	0.058	0.103	1.01184e-10
Usp24	7.75506e-15	-0.473534	0.13	0.186	2.35808e-10
Erp29	4.33729e-15	-0.473685	0.152	0.213	1.31884e-10
Cdc37l1	3.18173e-09	-0.47396	0.191	0.232	9.67469e-05
Irf5	8.66217e-19	-0.474183	0.109	0.172	2.63391e-14
Sipa1l1	1.07444e-10	-0.474521	0.105	0.147	3.26705e-06
Ptpra	9.11752e-20	-0.474541	0.137	0.206	2.77236e-15
Gm40841	2.02638e-16	-0.474981	0.081	0.133	6.16162e-12
Ncam1	2.33884e-13	-0.475457	0.134	0.184	7.1117e-09
Tyrobp	1.34388e-26	-0.476466	0.18	0.272	4.08633e-22
Slc25a36	3.53465e-16	-0.478671	0.087	0.14	1.07478e-11
Adcy7	5.40194e-16	-0.479455	0.084	0.138	1.64257e-11
Maml3	1.32861e-14	-0.482495	0.116	0.172	4.03992e-10
Phka2	1.83189e-13	-0.482571	0.063	0.105	5.57024e-09
Sgk3	3.71858e-07	-0.483815	0.092	0.123	0.0113071
Kat2b	1.7284e-15	-0.484367	0.086	0.138	5.25554e-11
Dgkd	6.44412e-14	-0.48517	0.099	0.149	1.95946e-09
Cdk5r1	2.13625e-17	-0.485309	0.067	0.117	6.49569e-13
BC037034	8.61398e-25	-0.48544	0.211	0.303	2.61925e-20
Lmo2	5.53697e-22	-0.490347	0.048	0.101	1.68363e-17
Rasa1	2.4887e-17	-0.491574	0.124	0.187	7.56739e-13
Pbxip1	1.88863e-16	-0.495022	0.08	0.132	5.74277e-12
Oxr1	2.79081e-09	-0.49511	0.163	0.205	8.48603e-05
Nbea	1.91538e-11	-0.498289	0.166	0.215	5.8241e-07
Zmynd11	5.75094e-18	-0.49842	0.159	0.227	1.74869e-13
Gm26551	1.44444e-14	-0.498992	0.159	0.214	4.39212e-10
Grik2	2.99919e-07	-0.500893	0.124	0.155	0.00911964
Phip	3.64178e-17	-0.501037	0.186	0.255	1.10736e-12
Pde4d	7.60615e-07	-0.502197	0.161	0.194	0.023128
Kif1b	7.23934e-14	-0.50266	0.175	0.23	2.20127e-09
Ccdc93	3.46455e-14	-0.502696	0.067	0.112	1.05347e-09
Srsf5	1.68328e-62	-0.503114	0.611	0.746	5.11836e-58
Il6ra	7.69831e-23	-0.503848	0.21	0.296	2.34082e-18
Pten	4.07773e-12	-0.504935	0.185	0.237	1.23992e-07
Nrp1	1.43342e-24	-0.505232	0.065	0.13	4.35859e-20
Ptprs	1.65006e-15	-0.50727	0.098	0.147	5.01734e-11
Tmcc3	2.43122e-17	-0.507283	0.213	0.287	7.39262e-13
Commd8	2.38732e-27	-0.511356	0.045	0.106	7.25911e-23
Plcl2	6.7681e-14	-0.51308	0.168	0.227	2.05798e-09
Cep152	1.35247e-20	-0.514376	0.057	0.111	4.11247e-16
Dcaf6	1.22963e-08	-0.514419	0.071	0.103	0.000373893
Hmg20a	2.55737e-14	-0.51497	0.077	0.123	7.7762e-10
Tcn2	3.09199e-22	-0.516587	0.084	0.148	9.4018e-18
Osbpl11	2.00518e-17	-0.517503	0.109	0.17	6.09714e-13
Pbx1	4.48745e-10	-0.517631	0.083	0.118	1.3645e-05
Atxn1	1.69391e-11	-0.519678	0.103	0.146	5.15067e-07
Srsf7	1.15333e-26	-0.520256	0.243	0.33	3.50692e-22
Arhgap12	1.05084e-17	-0.520792	0.119	0.181	3.19528e-13
Mdm4	1.88591e-20	-0.523731	0.209	0.285	5.7345e-16
Dnm3	2.61374e-13	-0.523987	0.062	0.102	7.94758e-09
Clk4	2.99997e-36	-0.524564	0.189	0.299	9.122e-32
Atp6v0b	4.98673e-43	-0.525622	0.404	0.522	1.51631e-38
Tspan13	8.87152e-20	-0.525683	0.084	0.143	2.69756e-15
Fam114a2	5.73686e-21	-0.528066	0.065	0.122	1.74441e-16
Arhgap4	2.16896e-27	-0.528657	0.083	0.157	6.59516e-23
Pag1	9.73245e-22	-0.529121	0.2	0.282	2.95935e-17
Itpr2	4.61209e-19	-0.529461	0.14	0.209	1.4024e-14
Mtmr6	5.83576e-17	-0.529591	0.109	0.167	1.77448e-12
Ywhah	8.35685e-23	-0.530782	0.141	0.216	2.54107e-18
Ank2	1.71873e-19	-0.53081	0.247	0.32	5.22613e-15
Asah1	2.70088e-22	-0.531143	0.084	0.147	8.21255e-18
AW549877	2.19871e-17	-0.535373	0.063	0.112	6.68562e-13
Erbb4	4.42126e-12	-0.535555	0.117	0.163	1.34437e-07
Eif2s3y	3.9054e-15	-0.537004	0.073	0.12	1.18751e-10
Zmynd8	2.96282e-15	-0.537493	0.111	0.164	9.00903e-11
Sorl1	1.76609e-18	-0.538269	0.079	0.132	5.37014e-14
Fmnl3	5.68195e-23	-0.539681	0.049	0.105	1.72771e-18
Sept7	4.68951e-17	-0.539965	0.163	0.226	1.42594e-12
Wls	3.57429e-19	-0.542053	0.102	0.166	1.08683e-14
Mycbp2	2.82254e-24	-0.543186	0.291	0.376	8.58249e-20
Limch1	2.53028e-15	-0.543673	0.061	0.104	7.69381e-11
Mbtd1	4.26529e-14	-0.545417	0.183	0.242	1.29695e-09
Arhgef6	3.40083e-20	-0.546218	0.054	0.106	1.03409e-15
Fam193b	7.73035e-25	-0.548093	0.076	0.143	2.35057e-20
Dock2	1.19758e-19	-0.549056	0.172	0.245	3.6415e-15
Frmd4b	1.92685e-34	-0.550817	0.221	0.334	5.85896e-30
Dmtf1	2.04506e-22	-0.551665	0.138	0.213	6.2184e-18
Cep170	1.38165e-17	-0.553461	0.094	0.15	4.20117e-13
Ddx17	7.824e-40	-0.55359	0.438	0.544	2.37904e-35
Glt8d1	1.99264e-22	-0.553727	0.053	0.108	6.05902e-18
Rnf167	4.05121e-29	-0.5557	0.043	0.105	1.23185e-24
Kdm3a	9.34472e-18	-0.555847	0.067	0.117	2.84145e-13
Nek7	2.85212e-15	-0.556465	0.101	0.153	8.67244e-11
Stx5a	2.4097e-20	-0.557972	0.114	0.181	7.32718e-16
Zmym6	4.15617e-18	-0.560787	0.059	0.109	1.26377e-13
Mapk14	1.70968e-21	-0.562086	0.142	0.215	5.19864e-17
Eml6	8.31918e-14	-0.563371	0.07	0.112	2.52961e-09
Ptn	2.10685e-25	-0.563703	0.116	0.192	6.40629e-21
Gabbr1	1.01356e-15	-0.56399	0.136	0.19	3.08193e-11
Parp8	1.82753e-14	-0.565806	0.108	0.161	5.55696e-10
Hnrnpa2b1	9.17934e-70	-0.566991	0.519	0.672	2.79116e-65
Cd84	1.63926e-17	-0.567495	0.138	0.204	4.98449e-13
Myo18a	3.05683e-22	-0.569405	0.058	0.114	9.29491e-18
Magi1	2.02249e-18	-0.573916	0.105	0.167	6.14978e-14
Ttc3	9.70269e-12	-0.574702	0.264	0.303	2.9503e-07
Dennd1c	1.55114e-27	-0.57786	0.046	0.107	4.71656e-23
Wsb1	1.96132e-36	-0.577876	0.254	0.369	5.96377e-32
Nlrp1b	1.17315e-19	-0.578768	0.058	0.11	3.56721e-15
Map3k5	1.04111e-15	-0.582295	0.078	0.128	3.16571e-11
Ccnd3	3.00139e-17	-0.583082	0.071	0.122	9.12632e-13
Ank3	5.2383e-11	-0.583711	0.163	0.203	1.59281e-06
St3gal5	5.14767e-13	-0.58457	0.134	0.184	1.56525e-08
Gna12	4.16711e-21	-0.585021	0.059	0.114	1.26709e-16
Gdi1	3.74024e-33	-0.585711	0.197	0.296	1.13729e-28
Fnbp1	5.67058e-26	-0.587008	0.15	0.233	1.72425e-21
Arglu1	2.93076e-45	-0.587947	0.416	0.534	8.91156e-41
Strada	2.63772e-12	-0.590035	0.087	0.13	8.02051e-08
Tpp1	3.03909e-29	-0.590245	0.08	0.155	9.24096e-25
Pla2g4a	9.14545e-15	-0.590967	0.071	0.118	2.78086e-10
Pdcd4	2.3171e-17	-0.59138	0.064	0.112	7.04559e-13
Flcn	8.2866e-27	-0.591507	0.056	0.119	2.51971e-22
Tbc1d5	4.55539e-24	-0.592676	0.204	0.288	1.38516e-19
Celf2	2.04864e-21	-0.592859	0.478	0.524	6.22931e-17
Dnmt3a	6.08087e-17	-0.593417	0.105	0.163	1.84901e-12
Sort1	1.00396e-27	-0.593776	0.137	0.221	3.05275e-23
Kcnk6	1.81551e-28	-0.596342	0.058	0.125	5.52041e-24
Heatr5a	8.02912e-29	-0.599565	0.133	0.221	2.44141e-24
Nrip1	6.56072e-21	-0.60095	0.104	0.17	1.99492e-16
Slc44a2	4.44723e-26	-0.601232	0.054	0.115	1.35227e-21
Lrp1b	1.1034e-07	-0.601638	0.242	0.273	0.0033551
Rtn4	2.90128e-31	-0.602027	0.309	0.404	8.82194e-27
Tspan14	2.03815e-38	-0.603265	0.097	0.194	6.19739e-34
Atp6v0a1	5.77532e-24	-0.605818	0.155	0.229	1.7561e-19
Arrb2	1.44623e-38	-0.61033	0.272	0.389	4.39756e-34
Cdk6	2.68873e-18	-0.610771	0.07	0.123	8.17562e-14
Kmt2c	2.84235e-28	-0.612006	0.151	0.239	8.64272e-24
Slc1a3	2.80763e-23	-0.615874	0.15	0.228	8.53717e-19
P4ha1	2.9295e-33	-0.61648	0.097	0.184	8.90774e-29
Mknk1	1.40927e-26	-0.617006	0.063	0.128	4.28516e-22
Nfasc	1.64631e-20	-0.62083	0.059	0.112	5.00594e-16
Snhg11	1.34746e-06	-0.621666	0.429	0.474	0.0409721
Timp2	7.42818e-25	-0.622071	0.136	0.212	2.25869e-20
Endod1	1.57445e-14	-0.623718	0.06	0.103	4.78743e-10
Phf14	8.62397e-29	-0.623827	0.193	0.284	2.62229e-24
Lysmd4	5.55932e-34	-0.624864	0.1	0.187	1.69042e-29
Ldb1	6.75782e-35	-0.625962	0.088	0.173	2.05485e-30
Pcmtd1	1.11598e-22	-0.626906	0.119	0.19	3.39337e-18
Tef	3.90791e-29	-0.631923	0.072	0.143	1.18828e-24
Ckb	7.02102e-39	-0.632317	0.285	0.386	2.13488e-34
Zfand6	4.41218e-27	-0.633096	0.124	0.207	1.34161e-22
Magi2	1.37491e-14	-0.633351	0.212	0.268	4.18068e-10
Trim2	1.69484e-14	-0.633645	0.131	0.182	5.15351e-10
Tgfbr2	3.02675e-35	-0.63381	0.084	0.171	9.20343e-31
Hnrnph3	5.09622e-25	-0.633854	0.099	0.171	1.54961e-20
Zfp950	3.13439e-33	-0.634368	0.127	0.222	9.53074e-29
Cerk	1.5643e-22	-0.634463	0.096	0.162	4.75657e-18
Sgce	3.00438e-25	-0.634769	0.049	0.107	9.13543e-21
Trio	2.9709e-20	-0.635486	0.119	0.183	9.03362e-16
Fam91a1	6.15357e-27	-0.639501	0.122	0.202	1.87112e-22
Abl1	3.83999e-29	-0.640626	0.065	0.136	1.16763e-24
Ogt	5.86023e-41	-0.641878	0.197	0.31	1.78192e-36
Gcnt1	8.48329e-29	-0.642328	0.062	0.131	2.57951e-24
Ubash3b	7.87896e-22	-0.643437	0.112	0.182	2.39576e-17
Cebpg	9.94269e-32	-0.647562	0.095	0.179	3.02327e-27
Scarb2	3.48775e-29	-0.647591	0.151	0.24	1.06052e-24
Dock9	2.0361e-32	-0.648008	0.043	0.108	6.19117e-28
Tial1	8.46408e-37	-0.648401	0.164	0.268	2.57367e-32
Slc38a9	3.12888e-18	-0.65105	0.109	0.169	9.51399e-14
Lifr	7.501e-29	-0.651509	0.051	0.116	2.28083e-24
Oxct1	2.83466e-18	-0.654095	0.126	0.186	8.61936e-14
Dpysl2	5.75436e-26	-0.655216	0.064	0.126	1.74973e-21
Mgat4a	2.75689e-29	-0.656089	0.093	0.171	8.38287e-25
Aif1	3.43392e-38	-0.656832	0.035	0.105	1.04415e-33
Apoe	2.07218e-48	-0.657626	0.305	0.442	6.30088e-44
Kcnd2	2.07712e-11	-0.657839	0.175	0.219	6.31589e-07
Sec11c	9.80597e-36	-0.661936	0.094	0.184	2.9817e-31
Ing4	1.89854e-34	-0.664454	0.052	0.125	5.7729e-30
Man2a2	4.71446e-26	-0.66503	0.061	0.123	1.43352e-21
Lpin2	3.15517e-27	-0.665775	0.057	0.121	9.59391e-23
Plxna4	1.35302e-28	-0.666538	0.049	0.111	4.11411e-24
Rnf13	1.72725e-34	-0.667624	0.13	0.224	5.25204e-30
Twf2	2.92699e-26	-0.668382	0.07	0.138	8.9001e-22
Gm26740	1.26842e-24	-0.671224	0.098	0.171	3.85687e-20
Cadm1	7.10434e-28	-0.671769	0.101	0.176	2.16022e-23
Cd37	1.14027e-39	-0.674588	0.061	0.145	3.46723e-35
Pald1	8.11501e-36	-0.675101	0.059	0.136	2.46753e-31
Retreg1	5.24458e-32	-0.675124	0.072	0.149	1.59472e-27
Akap8l	2.16479e-49	-0.676786	0.204	0.336	6.58249e-45
Mpc1	1.40109e-21	-0.679705	0.121	0.189	4.26028e-17
Smarca2	1.5627e-27	-0.681797	0.137	0.218	4.7517e-23
Ddx5	3.85861e-108	-0.683448	0.658	0.792	1.17329e-103
Abca2	1.56709e-39	-0.683589	0.032	0.1	4.76504e-35
Park2	3.31115e-16	-0.684731	0.102	0.154	1.00682e-11
Klf12	1.67312e-25	-0.686793	0.058	0.12	5.08747e-21
Srgap2	3.3338e-61	-0.687712	0.33	0.489	1.01371e-56
Luc7l2	1.78702e-48	-0.69149	0.376	0.5	5.43379e-44
Kif21a	4.75557e-15	-0.701821	0.074	0.119	1.44603e-10
Dnajc7	1.92699e-44	-0.702638	0.185	0.307	5.85939e-40
Dock8	2.44192e-37	-0.703692	0.199	0.31	7.42515e-33
Bank1	4.94104e-30	-0.703803	0.051	0.118	1.50242e-25
Slc29a3	6.48894e-32	-0.705004	0.047	0.114	1.97309e-27
Rgl2	7.59484e-42	-0.707856	0.081	0.175	2.30936e-37
Tmem173	5.69224e-51	-0.70829	0.029	0.111	1.73084e-46
Gm20503	7.61457e-38	-0.70932	0.046	0.12	2.31536e-33
Fry	1.77133e-21	-0.713498	0.085	0.145	5.38609e-17
Gpm6b	3.93858e-26	-0.715506	0.202	0.285	1.19761e-21
Scamp2	3.86692e-40	-0.715966	0.152	0.261	1.17581e-35
Abcc3	9.07759e-27	-0.716284	0.058	0.122	2.76022e-22
Cnp	1.34046e-25	-0.717148	0.055	0.114	4.07593e-21
Gm35188	3.34016e-43	-0.718741	0.04	0.118	1.01564e-38
Psap	2.45819e-144	-0.719883	0.683	0.836	7.47463e-140
Cd68	5.5819e-39	-0.720763	0.065	0.15	1.69729e-34
Sdccag8	7.04334e-21	-0.725986	0.066	0.122	2.14167e-16
Acap2	1.46404e-25	-0.72604	0.183	0.262	4.4517e-21
Klhl24	6.83949e-30	-0.72607	0.052	0.117	2.07968e-25
Cep68	4.74475e-29	-0.726484	0.057	0.125	1.44274e-24
Asap1	1.0405e-24	-0.729425	0.16	0.239	3.16386e-20
Daglb	5.70832e-43	-0.729441	0.08	0.176	1.73573e-38
Luc7l3	1.2606e-63	-0.73087	0.36	0.514	3.8331e-59
Aplp1	6.18955e-22	-0.731343	0.169	0.236	1.88206e-17
Senp2	3.03209e-43	-0.733223	0.155	0.267	9.21967e-39
Pcmtd2	1.71114e-33	-0.736373	0.069	0.145	5.20306e-29
Serpine2	2.85806e-49	-0.738232	0.123	0.243	8.6905e-45
Macf1	1.8775e-67	-0.740271	0.363	0.522	5.70892e-63
Aftph	1.86184e-34	-0.740517	0.17	0.27	5.66131e-30
Scamp5	8.83491e-34	-0.745863	0.13	0.221	2.68643e-29
Snn	1.16803e-33	-0.746503	0.055	0.127	3.55161e-29
Rcbtb2	3.03612e-43	-0.747363	0.03	0.103	9.23192e-39
Hltf	1.05107e-31	-0.74768	0.072	0.148	3.19598e-27
Pmepa1	9.23e-48	-0.747718	0.066	0.163	2.80657e-43
Ifi27	5.26915e-49	-0.748389	0.054	0.148	1.60219e-44
Dapp1	9.64819e-37	-0.750999	0.053	0.13	2.93373e-32
Zfp652	2.41551e-36	-0.755012	0.116	0.212	7.34484e-32
Rasal3	2.77068e-58	-0.759434	0.032	0.124	8.42481e-54
Pnisr	1.04187e-77	-0.759833	0.404	0.568	3.168e-73
Ldhb	6.59429e-34	-0.762854	0.119	0.206	2.00512e-29
AU020206	1.20727e-38	-0.764424	0.119	0.22	3.67095e-34
Unc93b1	2.31536e-74	-0.765378	0.315	0.483	7.04033e-70
Soga1	6.37606e-41	-0.77199	0.053	0.137	1.93877e-36
Tnrc6b	2.60536e-33	-0.782332	0.12	0.209	7.92211e-29
Serinc3	4.57517e-111	-0.785007	0.503	0.688	1.39117e-106
Arsb	4.0042e-51	-0.785642	0.065	0.165	1.21756e-46
Ccni	3.63317e-33	-0.788845	0.093	0.177	1.10474e-28
Rogdi	1.84566e-47	-0.790741	0.06	0.152	5.6121e-43
Mafb	2.17923e-60	-0.791477	0.143	0.285	6.62639e-56
Nr1d2	8.49258e-45	-0.792197	0.045	0.127	2.58234e-40
Rhobtb1	1.41537e-47	-0.793843	0.032	0.112	4.30371e-43
Ctss	3.67428e-125	-0.794586	0.716	0.853	1.11724e-120
Tjp1	1.16799e-44	-0.795065	0.081	0.178	3.55152e-40
Ifitm10	3.90606e-47	-0.795115	0.042	0.128	1.18772e-42
Ctsf	3.90026e-49	-0.797465	0.04	0.124	1.18595e-44
Syngr1	2.24972e-37	-0.802178	0.059	0.136	6.84072e-33
Fli1	1.31855e-27	-0.804509	0.087	0.16	4.00932e-23
Cask	5.88602e-49	-0.804604	0.108	0.22	1.78976e-44
Zfp740	3.86447e-35	-0.805575	0.069	0.148	1.17507e-30
Tubgcp5	1.5642e-46	-0.80679	0.149	0.265	4.75626e-42
Atp6v0a2	7.23295e-37	-0.807257	0.11	0.204	2.19932e-32
Myo6	2.13675e-37	-0.807571	0.051	0.126	6.49723e-33
Ifngr1	2.35128e-54	-0.807955	0.164	0.294	7.14955e-50
Glul	5.11017e-49	-0.809553	0.177	0.299	1.55385e-44
Pros1	4.72483e-54	-0.817374	0.105	0.224	1.43668e-49
Cd9	1.13299e-56	-0.818057	0.082	0.197	3.4451e-52
Cdk19	5.49543e-44	-0.82467	0.066	0.157	1.671e-39
Mpeg1	1.69722e-92	-0.825978	0.266	0.464	5.16073e-88
Pwwp2a	1.24888e-38	-0.827257	0.105	0.199	3.79747e-34
Pts	3.92598e-42	-0.828463	0.073	0.166	1.19377e-37
Edil3	2.50205e-23	-0.828865	0.07	0.129	7.60797e-19
Arl10	6.13419e-41	-0.829634	0.03	0.1	1.86522e-36
Gatm	1.35279e-49	-0.830957	0.038	0.123	4.11341e-45
Tia1	5.16968e-54	-0.835976	0.21	0.34	1.57194e-49
Rbm5	1.83269e-55	-0.837044	0.221	0.354	5.57266e-51
Rhob	2.52961e-61	-0.837374	0.153	0.291	7.69177e-57
Zfp36l2	9.60011e-56	-0.841135	0.083	0.197	2.9191e-51
Slc25a45	6.56825e-47	-0.841162	0.045	0.13	1.99721e-42
Plekho1	2.74302e-58	-0.842772	0.102	0.225	8.34071e-54
Mapt	1.0746e-18	-0.842883	0.102	0.157	3.26755e-14
Apbb1ip	1.59332e-58	-0.84385	0.233	0.383	4.84482e-54
Nuak1	1.83992e-41	-0.844783	0.034	0.106	5.59464e-37
Fcho2	4.7308e-68	-0.846224	0.192	0.349	1.43849e-63
Tmeff2	1.50598e-35	-0.849047	0.07	0.148	4.57923e-31
Gpr155	9.7201e-43	-0.850684	0.052	0.134	2.95559e-38
N4bp2l1	3.79617e-40	-0.851329	0.049	0.128	1.1543e-35
Zcchc11	1.66414e-36	-0.858658	0.143	0.239	5.06014e-32
Hps4	3.34624e-73	-0.85985	0.025	0.127	1.01749e-68
Ctsa	3.37032e-80	-0.862472	0.189	0.36	1.02481e-75
Prpsap2	6.7112e-48	-0.864164	0.038	0.12	2.04068e-43
Bbs9	3.73677e-36	-0.865436	0.042	0.112	1.13624e-31
Appl2	3.19556e-52	-0.866189	0.065	0.167	9.71673e-48
Comt	1.57259e-42	-0.867232	0.116	0.22	4.78178e-38
Bach2	8.70966e-33	-0.867668	0.054	0.124	2.64834e-28
C1qa	2.62161e-131	-0.874942	0.472	0.689	7.97152e-127
Fat3	4.90194e-30	-0.877944	0.076	0.149	1.49053e-25
Laptm5	2.67183e-105	-0.881834	0.318	0.531	8.12423e-101
Snrnp70	4.48113e-79	-0.884662	0.319	0.485	1.36258e-74
Sft2d1	1.20829e-61	-0.884814	0.1	0.226	3.67405e-57
Lpar6	5.25012e-68	-0.888454	0.138	0.285	1.5964e-63
Mylip	7.58227e-58	-0.891218	0.095	0.218	2.30554e-53
Pld1	1.33883e-48	-0.893874	0.054	0.147	4.07098e-44
Zfp710	1.69071e-43	-0.893953	0.061	0.15	5.14094e-39
Blnk	8.99993e-47	-0.896731	0.109	0.218	2.73661e-42
Abhd12	1.37798e-72	-0.896806	0.172	0.328	4.19003e-68
Tmem55b	2.49074e-60	-0.899633	0.133	0.266	7.57359e-56
Cd180	1.5489e-40	-0.903246	0.034	0.106	4.70974e-36
Garnl3	2.55676e-29	-0.903797	0.07	0.137	7.77434e-25
Mertk	2.63846e-129	-0.903878	0.362	0.609	8.02277e-125
0610040J01Rik	2.08457e-39	-0.905379	0.067	0.154	6.33855e-35
Mef2a	3.38226e-88	-0.906358	0.368	0.548	1.02844e-83
Rtn4rl1	6.78555e-52	-0.913209	0.037	0.123	2.06328e-47
Atp2c1	1.35427e-53	-0.913307	0.109	0.226	4.11793e-49
Gfm2	7.91971e-89	-0.922932	0.122	0.287	2.40815e-84
Ulk2	1.91903e-62	-0.923837	0.156	0.297	5.83518e-58
Csad	7.13623e-51	-0.928045	0.052	0.146	2.16991e-46
Zbtb20	4.60858e-48	-0.928288	0.156	0.275	1.40133e-43
Ltc4s	3.98594e-85	-0.928837	0.013	0.116	1.212e-80
Specc1	2.0042e-37	-0.931785	0.092	0.182	6.09417e-33
Clk1	1.76716e-128	-0.935149	0.356	0.576	5.37341e-124
Plxnb2	1.06614e-76	-0.936292	0.085	0.225	3.2418e-72
Elmo1	1.66908e-94	-0.939482	0.307	0.495	5.07519e-90
4933406I18Rik	2.88066e-61	-0.941089	0.182	0.332	8.75921e-57
Pdk1	7.95908e-59	-0.953904	0.032	0.124	2.42012e-54
Kif21b	1.51884e-58	-0.954936	0.032	0.123	4.61834e-54
Pdgfb	1.46392e-73	-0.95715	0.022	0.122	4.45133e-69
Ctsh	6.96772e-79	-0.958724	0.086	0.231	2.11867e-74
Mbp	5.5578e-31	-0.966301	0.116	0.197	1.68996e-26
Inpp4b	1.78298e-46	-0.968726	0.125	0.235	5.4215e-42
Chn2	4.41682e-59	-0.97002	0.03	0.12	1.34302e-54
Ptprd	1.75007e-10	-0.973982	0.446	0.459	5.32143e-06
Nkain2	8.70023e-23	-0.975805	0.173	0.241	2.64548e-18
Cfh	2.91467e-116	-0.977124	0.16	0.376	8.86263e-112
Camk1	3.16511e-58	-0.978237	0.048	0.148	9.62416e-54
Ankrd44	3.55759e-55	-0.978816	0.107	0.228	1.08176e-50
Selenop	1.73757e-103	-0.980447	0.101	0.282	5.28344e-99
Eef2k	1.887e-48	-0.980463	0.05	0.139	5.7378e-44
Usp2	1.13838e-56	-0.982466	0.059	0.16	3.46148e-52
Cmtm7	3.99661e-58	-0.982823	0.051	0.154	1.21525e-53
Arhgap45	3.71553e-121	-0.989411	0.234	0.463	1.12978e-116
Herc2	3.32076e-67	-0.990429	0.164	0.31	1.00974e-62
Fchsd2	5.89193e-54	-0.992748	0.175	0.305	1.79156e-49
Pde3b	3.69457e-90	-0.996971	0.18	0.363	1.12341e-85
Ssh2	6.51229e-108	-0.998815	0.354	0.558	1.98019e-103
Cyth4	7.85575e-107	-1.00279	0.254	0.46	2.3887e-102
Mtus1	8.73974e-63	-1.00411	0.049	0.156	2.65749e-58
Fbxl20	3.057e-51	-1.00622	0.089	0.196	9.29542e-47
Havcr2	7.97487e-77	-1.0104	0.021	0.123	2.42492e-72
Pld4	2.70489e-92	-1.01182	0.032	0.16	8.22476e-88
Cds1	3.86199e-58	-1.01208	0.044	0.142	1.17432e-53
Lhfpl2	9.33175e-58	-1.01235	0.029	0.118	2.83751e-53
Arid4a	1.18535e-52	-1.01653	0.097	0.211	3.60429e-48
Tbxas1	2.09976e-62	-1.01888	0.061	0.175	6.38475e-58
Git2	2.06165e-71	-1.01913	0.124	0.269	6.26887e-67
Ptpre	1.30597e-48	-1.02573	0.054	0.145	3.97107e-44
Pex5l	6.10763e-27	-1.02684	0.073	0.137	1.85715e-22
Ccng2	5.51742e-82	-1.0378	0.029	0.144	1.67768e-77
Dcakd	1.50582e-53	-1.038	0.049	0.144	4.57873e-49
Ypel3	2.98039e-86	-1.04279	0.072	0.216	9.06247e-82
Myo1f	4.67902e-70	-1.04506	0.111	0.254	1.42275e-65
Ints6l	2.60603e-113	-1.04563	0.25	0.456	7.92415e-109
Rsrp1	8.17772e-278	-1.04986	0.626	0.86	2.4866e-273
Clasp2	2.05145e-67	-1.05094	0.172	0.313	6.23783e-63
Plgrkt	1.90311e-60	-1.05147	0.059	0.169	5.78679e-56
Arhgef40	1.74975e-70	-1.05715	0.016	0.107	5.32045e-66
Plcl1	2.41514e-61	-1.06044	0.092	0.215	7.34372e-57
Ophn1	4.50182e-78	-1.06143	0.175	0.338	1.36887e-73
Frmd4a	1.54192e-66	-1.06362	0.213	0.362	4.68852e-62
Inpp5d	6.4587e-122	-1.06455	0.246	0.473	1.9639e-117
Hexa	2.94905e-101	-1.07386	0.139	0.325	8.96718e-97
Scd2	1.99545e-32	-1.07489	0.211	0.298	6.06756e-28
Asph	2.01121e-69	-1.07496	0.071	0.196	6.11548e-65
F11r	5.22573e-92	-1.07707	0.078	0.234	1.58899e-87
Ppfia4	9.71966e-73	-1.07885	0.031	0.137	2.95546e-68
Stard9	2.05496e-71	-1.08022	0.066	0.192	6.24852e-67
Abi3	1.40121e-88	-1.0841	0.037	0.165	4.26066e-84
Iffo1	4.04118e-76	-1.09063	0.057	0.18	1.2288e-71
Ppp1r9a	5.97418e-66	-1.09114	0.186	0.326	1.81657e-61
Zfhx3	1.78088e-85	-1.0913	0.187	0.362	5.41513e-81
Cldn11	9.02849e-31	-1.09436	0.084	0.157	2.74529e-26
Ppcdc	9.87652e-87	-1.11323	0.11	0.269	3.00315e-82
Map7	8.50742e-44	-1.11479	0.043	0.121	2.58685e-39
Dip2b	6.15461e-72	-1.1157	0.109	0.248	1.87143e-67
Csnk1e	1.53776e-86	-1.11658	0.056	0.19	4.67587e-82
Ldlrad4	1.1432e-65	-1.11728	0.14	0.279	3.47612e-61
Slc9a9	1.50512e-81	-1.12028	0.101	0.252	4.57661e-77
Qk	1.41448e-138	-1.12978	0.286	0.521	4.30102e-134
Arap3	5.48798e-91	-1.13231	0.035	0.164	1.66873e-86
Rapgef5	1.78298e-95	-1.13577	0.154	0.336	5.4215e-91
Pcdh9	1.24483e-19	-1.13817	0.309	0.36	3.78516e-15
Pla2g15	3.63359e-102	-1.15835	0.06	0.217	1.10487e-97
Csf1r	3.21335e-277	-1.16104	0.568	0.823	9.77082e-273
Mef2c	1.27473e-80	-1.16223	0.311	0.47	3.87606e-76
Chd9	6.69859e-107	-1.16879	0.242	0.439	2.03684e-102
Gm20425	9.49545e-104	-1.17021	0.178	0.366	2.88728e-99
Adgrg1	1.81506e-112	-1.17752	0.028	0.171	5.51905e-108
Syt11	5.27804e-28	-1.18399	0.286	0.348	1.60489e-23
Itm2b	2.01792e-222	-1.18426	0.433	0.691	6.13589e-218
Enpp2	2.23052e-34	-1.1861	0.093	0.174	6.78233e-30
Bin2	3.25248e-105	-1.19307	0.058	0.215	9.88982e-101
Rgs2	7.77391e-88	-1.20556	0.055	0.193	2.36381e-83
Pnpla7	6.92292e-95	-1.21269	0.073	0.229	2.10505e-90
Cd81	1.27795e-141	-1.22403	0.183	0.412	3.88588e-137
Slc12a2	5.32664e-81	-1.23122	0.072	0.209	1.61967e-76
Smap2	6.23782e-102	-1.23696	0.088	0.256	1.89673e-97
Arhgap5	3.11201e-110	-1.23947	0.13	0.321	9.46268e-106
Mag	4.27775e-43	-1.24192	0.058	0.141	1.30073e-38
Hpgd	3.35172e-84	-1.24926	0.021	0.131	1.01916e-79
Man2b1	5.69084e-154	-1.25037	0.138	0.378	1.73041e-149
Sema4d	1.46325e-88	-1.26002	0.039	0.165	4.44932e-84
Sirpa	4.11287e-159	-1.26265	0.229	0.48	1.2506e-154
Sf3b1	2.8976e-173	-1.26791	0.325	0.571	8.81074e-169
Sept4	1.24973e-52	-1.27002	0.03	0.112	3.80004e-48
Mobp	2.30127e-43	-1.27154	0.049	0.129	6.99747e-39
Gm5086	3.80993e-85	-1.27816	0.015	0.122	1.15848e-80
C1qc	7.29737e-228	-1.28652	0.337	0.641	2.21891e-223
Cst3	1.45983e-217	-1.29359	0.67	0.838	4.43891e-213
Trf	4.16668e-137	-1.31154	0.21	0.435	1.26696e-132
Sat1	5.93698e-147	-1.3123	0.131	0.362	1.80526e-142
Nav2	2.9121e-82	-1.31578	0.102	0.248	8.85481e-78
Mal	2.11595e-47	-1.32136	0.087	0.185	6.43398e-43
Mog	2.791e-60	-1.32195	0.026	0.113	8.48659e-56
Csf3r	1.70884e-154	-1.32815	0.16	0.403	5.19606e-150
Snx29	2.09475e-93	-1.33329	0.063	0.211	6.36952e-89
AC149090.1	4.67102e-190	-1.34319	0.35	0.584	1.42032e-185
Numb	2.3279e-125	-1.34668	0.159	0.374	7.07846e-121
Mlxipl	4.43515e-134	-1.34851	0.025	0.187	1.34859e-129
Dock4	1.55834e-160	-1.35859	0.222	0.474	4.73846e-156
Col27a1	1.02866e-122	-1.36864	0.012	0.151	3.12783e-118
Gal3st4	1.50159e-137	-1.38905	0.009	0.159	4.56588e-133
Cd300c2	3.86651e-144	-1.41281	0.054	0.249	1.17569e-139
Atp8a2	1.45453e-91	-1.41603	0.048	0.183	4.42278e-87
Lair1	1.23437e-149	-1.44574	0.06	0.265	3.75334e-145
Lrp1	4.38316e-174	-1.45698	0.126	0.379	1.33279e-169
Entpd1	4.69879e-165	-1.4598	0.056	0.274	1.42876e-160
Golm1	5.64783e-130	-1.46239	0.059	0.24	1.71734e-125
Ptgds	5.0311e-34	-1.46682	0.185	0.273	1.52981e-29
Sall1	4.86696e-150	-1.46992	0.05	0.248	1.4799e-145
Rgs10	3.22318e-116	-1.47987	0.052	0.216	9.80073e-112
Nav3	3.43677e-173	-1.48503	0.294	0.55	1.04502e-168
Agmo	4.41468e-108	-1.48629	0.05	0.207	1.34237e-103
Fgd2	1.09297e-197	-1.50518	0.112	0.38	3.32339e-193
Gtf2h2	2.64782e-150	-1.51339	0.099	0.317	8.05121e-146
Rasgrp3	2.28467e-112	-1.52133	0.038	0.19	6.94701e-108
Ccr5	3.11976e-170	-1.5338	0.047	0.262	9.48626e-166
Rnase4	3.07853e-169	-1.56295	0.063	0.288	9.36089e-165
Bin1	7.34765e-164	-1.56421	0.096	0.323	2.2342e-159
Itga6	3.17326e-158	-1.57272	0.066	0.28	9.64893e-154
Sparc	4.2813e-284	-1.57907	0.277	0.628	1.30182e-279
Olfml3	1.01707e-195	-1.59411	0.032	0.256	3.0926e-191
Med12l	1.52924e-186	-1.59987	0.079	0.321	4.64995e-182
Abca9	1.18478e-202	-1.61584	0.092	0.36	3.60256e-198
Gm28035	1.22717e-244	-1.61858	0.148	0.464	3.73146e-240
P2ry13	3.16198e-201	-1.67702	0.026	0.25	9.61462e-197
Ctsd	0	-1.70793	0.413	0.776	0
Plxdc2	1.23743e-272	-1.72633	0.203	0.546	3.76265e-268
Fcrls	1.35779e-249	-1.75192	0.145	0.46	4.12864e-245
Itgb5	6.9422e-259	-1.7619	0.116	0.437	2.11091e-254
Slc2a5	2.13909e-179	-1.78687	0.004	0.185	6.50434e-175
Lgmn	0	-1.7886	0.234	0.634	0
Fam105a	2.11144e-228	-1.81353	0.101	0.392	6.42025e-224
Ptgs1	3.95375e-221	-1.82702	0.06	0.325	1.20222e-216
Capn3	8.72877e-201	-1.88171	0.008	0.213	2.65416e-196
Ivns1abp	0	-1.89091	0.337	0.714	0
Trem2	2.50397e-250	-1.90413	0.038	0.312	7.61381e-246
Epb41l2	0	-1.93778	0.209	0.606	0
Vsir	0	-1.98737	0.136	0.509	0
Scoc	1.9119e-271	-1.98783	0.082	0.394	5.81352e-267
Tanc2	0	-2.02596	0.261	0.603	0
Hexb	0	-2.05672	0.563	0.926	0
Hpgds	0	-2.09287	0.138	0.539	0
Csmd3	5.56125e-231	-2.14336	0.183	0.464	1.69101e-226
Cx3cr1	0	-2.14695	0.289	0.755	0
Gpr34	1.97297e-287	-2.16184	0.009	0.286	5.99922e-283
Slco2b1	0	-2.24932	0.04	0.402	0
Plp1	3.38844e-50	-2.25925	0.414	0.499	1.03032e-45
Tmem119	0	-2.40298	0.07	0.479	0
Tgfbr1	0	-2.42926	0.173	0.594	0
P2ry12	0	-2.68305	0.088	0.574	0
Selplg	0	-2.70804	0.06	0.494	0
Siglech	0	-2.99155	0.058	0.498	0
